# Supplementary material for: MR1-restricted T cell clonotypes are associated with “resistance” to Mycobacterium tuberculosis infection
Source: JCI Insight. 2024 May 8;9(9):e166505. doi: 10.1172/jci.insight.166505 (PMC11141901; doi:10.1172/jci.insight.166505)
Supplement: Supporting data values [file jciinsight-9-166505-s173.xlsx]

## Sheet: Fig1B,C and D
Sample_ID	Status	CD1d-aGalCer-restricted iNKT cells (% CD3+ T-cells)	CD1b-GMM-restricted GEM T-cells (% CD3+ T-cells)	CD1b-SGL-restricted T-cells (% CD3+ T-cells)	gd T-cells (% CD3+ T-cells)	MR1 5-OP-RU-restricted T-cells (% CD3+ T-cells)	TRAV1-2+ MR1-restricted T-cells (% CD3+ T-cells)	TRAV1-2- MR1-restricted T-cells (% CD3+ T-cells)	CD4+ MR1-restricted T-cells (% CD3+ T-cells)	CD8+ MR1-restricted T-cells (% CD3+ T-cells)	CD4- CD8- MR1-restricted T-cells (% CD3+ T-cells)
RS102057	LTBI	0.146995	0.036115	0.0481534	4.2489	0.527153	0.300959	0.226194	0.138124	0.209721	0.17614
RS102042	RSTR	0.182638	0.0477106	0.0458873	20.8617	0.646981	0.304497	0.342483	0.149818	0.333367	0.156199
RS102059	LTBI	0.0847606	0.0314932	0.0481276	2.19247	3.18352	2.82214	0.361377	0.193912	2.23985	0.731726
RS102060	RSTR	0.460206	0.033785	0.0427639	12.1116	1.28276	1.00259	0.280172	0.1289	0.673112	0.475881
RS102065	LTBI	0.0325487	0.0565065	0.0482786	8.00215	1.25355	0.915116	0.338434	0.149918	0.912696	0.168915
RS102069	LTBI	0.0458854	0.0315213	0.0433584	2.03252	0.886453	0.594116	0.292337	0.161729	0.544507	0.171572
RS102073	RSTR	0.307117	0.0670653	0.0457748	4.09232	2.96684	2.56099	0.405852	0.179107	1.83791	0.935987
RS102080	LTBI	0.1118	0.0448515	0.0484028	3.12856	0.704076	0.452987	0.251089	0.145997	0.308962	0.237279
RS102083	LTBI	0.156952	0.0310676	0.0581004	12.5432	0.388748	0.183984	0.204763	0.10329	0.145049	0.137988
RS102113	RSTR	0.171697	0.0302995	0.0499838	6.43606	2.06057	1.67059	0.389977	0.176644	1.28093	0.558685
RS102115	RSTR	0.196949	0.0294489	0.0711083	6.54829	0.927856	0.677899	0.249957	0.135178	0.621156	0.165776
RS102137	RSTR	0.0603397	0.0262798	0.087311	6.85175	2.81712	2.16929	0.647831	0.243261	2.09166	0.465083
RS102173	LTBI	0.23982	0.0169983	0.0600062	6.85729	0.912995	0.699799	0.213196	0.137216	0.527153	0.200703
RS102177	RSTR	0.0778589	0.0257039	0.0482695	4.80977	0.671141	0.283341	0.3878	0.199952	0.326679	0.140176
RS102213	LTBI	0.0994342	0.0223425	0.0523338	6.61217	0.251605	0.106077	0.145528	0.0933957	0.0835328	0.0738712
RS102247	LTBI	0.0631149	0.0369163	0.0501347	5.52982	1.17822	0.882061	0.296164	0.17827	0.488962	0.49575
RS102251	RSTR	0.87385	0.0830874	0.0460204	13.9669	0.969293	0.492436	0.476857	0.239234	0.535054	0.180142
RS102266	RSTR	0.161567	0.046702	0.0457572	8.29906	3.32637	2.66094	0.665437	0.171826	2.04423	1.04148
RS102282	RSTR	0.114567	0.0518568	0.0478369	5.03574	1.7167	1.3127	0.404001	0.170444	0.979249	0.545501
RS102321	RSTR	0.0706789	0.0842503	0.0447454	6.69944	0.594993	0.251676	0.343317	0.21459	0.250601	0.126308
RS102393	RSTR	0.183649	0.0593752	0.0814684	2.92216	4.75761	4.21633	0.541281	0.213337	3.38301	1.10673
RS102394	LTBI	0.271573	0.042491	0.0600416	14.5147	0.565007	0.121007	0.444	0.169656	0.19398	0.196136
RS102175	RSTR	0.418571	0.121437	0.142476	13.8265	1.57868	1.2081	0.370586	0.180126	0.494976	0.88734
RS102293	LTBI	0.0766134	0.0178074	0.0617049	3.74412	0.208306	0.0575636	0.150742	0.106431	0.0492811	0.0513517
RS102050	LTBI	0.0469244	0.0192535	0.0565996	7.54583	5.26357	5.00785	0.255714	0.129066	3.60147	1.34978
RS102061	RSTR	0.0662476	0.0154818	0.0880301	8.27843	2.73289	2.49185	0.241048	0.0948709	1.91974	0.685158
RS102062	RSTR	0.0867887	0.0186123	0.0673538	2.70557	0.371834	0.186637	0.185197	0.106841	0.193732	0.0633434
RS102084	LTBI	0.125857	0.019804	0.0531192	8.08171	1.08608	0.867861	0.218215	0.119194	0.691846	0.253195
RS102085	LTBI	0.0559825	0.0351802	0.0688309	4.65679	0.375052	0.216588	0.158464	0.12359	0.125272	0.121907
RS102087	LTBI	0.131498	0.0245323	0.0626679	7.99416	0.516574	0.335663	0.180911	0.107431	0.294388	0.11057
RS102092	LTBI	0.0833055	0.0325317	0.148977	3.80317	0.620839	0.413487	0.207352	0.112797	0.292481	0.209784
RS102099	RSTR	0.206209	0.0311239	0.100242	10.2433	1.46293	1.21102	0.251906	0.141775	1.10516	0.181435
RS102100	RSTR	0.155963	0.0155356	0.06457	1.26094	3.00287	2.79629	0.206575	0.107293	2.26141	0.610381
RS102104	LTBI	0.292014	0.0447208	0.0532444	6.41755	4.95162	4.4826	0.469015	0.163386	3.12027	1.46804
RS102105	LTBI	0.178788	0.0405345	0.0454477	10.2051	0.957951	0.778753	0.179198	0.102087	0.624121	0.185066
RS102106	RSTR	0.823885	0.0208519	0.0854457	0.200209	1.51874	1.32025	0.198485	0.117586	0.461093	0.925792
RS102109	LTBI	0.206921	0.0278162	0.138308	9.68342	1.2389	1.02054	0.218357	0.117755	0.877445	0.170142
RS102116	RSTR	0.259119	0.0261077	0.046885	9.73305	0.864055	0.708932	0.155123	0.0611355	0.496807	0.302414
RS102118	RSTR	0.0699078	0.0206439	0.0426953	2.83431	1.35687	1.04017	0.316696	0.192833	0.713622	0.423669
RS102184	LTBI	0.193235	0.0232515	0.15057	7.32376	0.958953	0.71154	0.247414	0.133188	0.599346	0.197976
RS102224	LTBI	0.0810119	0.0283614	0.0674857	4.38933	0.522578	0.312558	0.21002	0.205075	0.226455	0.0794121
RS102239	RSTR	0.11515	0.0450488	0.0740087	9.61194	6.48817	6.03814	0.450028	0.233978	3.80478	2.38529
RS102279	RSTR	0.158774	0.0386362	0.0688148	4.19347	1.16908	0.957448	0.211634	0.115524	0.822318	0.184147
RS102308	RSTR	0.132204	0.0207748	0.0840437	3.06933	0.35569	0.189177	0.166513	0.109855	0.111114	0.124649
RS102324	RSTR	0.190767	0.0125615	0.12461	9.4275	0.456569	0.300304	0.156265	0.0919502	0.287742	0.0708469
RS102376	RSTR	0.268527	0.0149969	0.109229	2.1109	1.92657	1.71142	0.215152	0.0977749	1.22537	0.586059
RS102396	LTBI	0.316582	0.0370785	0.0689452	8.33328	1.21242	1.05115	0.161269	0.0756461	0.831661	0.2868
RS102415	LTBI	0.170323	0.0128748	0.113191	7.10665	0.76954	0.623089	0.146451	0.0791267	0.54879	0.135454

## Sheet: Fig2A
Sample ID	Fraction	Proportion	Status
RS102192	Unexpanded	0.0970612	LTBI
RS102231	Unexpanded	0.484848	LTBI
RS102271	Unexpanded	0.0811007	RSTR
RS102275	Unexpanded	0.549107	LTBI
RS102342	Unexpanded	0.216203	LTBI
RS102404	Unexpanded	0.251554	RSTR
RS102447	Unexpanded	0.239386	RSTR
RS102547	Unexpanded	0.25194	RSTR
RS102192	Expanded	0.902939	LTBI
RS102231	Expanded	0.515152	LTBI
RS102271	Expanded	0.918899	RSTR
RS102275	Expanded	0.450893	LTBI
RS102342	Expanded	0.783797	LTBI
RS102404	Expanded	0.748446	RSTR
RS102447	Expanded	0.760614	RSTR
RS102547	Expanded	0.74806	RSTR

## Sheet: Fig2B
Sample ID	Status	Fraction	Proportion
RS102192	LTBI	Unexpanded (n = 1)	0.0970612
RS102231	LTBI	Unexpanded (n = 1)	0.484848
RS102271	RSTR	Unexpanded (n = 1)	0.0811007
RS102275	LTBI	Unexpanded (n = 1)	0.549107
RS102342	LTBI	Unexpanded (n = 1)	0.216203
RS102404	RSTR	Unexpanded (n = 1)	0.251554
RS102447	RSTR	Unexpanded (n = 1)	0.239386
RS102547	RSTR	Unexpanded (n = 1)	0.25194
RS102192	LTBI	Expanded (1 < n <= 50)	0.455441
RS102231	LTBI	Expanded (1 < n <= 50)	0.515152
RS102271	RSTR	Expanded (1 < n <= 50)	0.309196
RS102275	LTBI	Expanded (1 < n <= 50)	0.450893
RS102342	LTBI	Expanded (1 < n <= 50)	0.579307
RS102404	RSTR	Expanded (1 < n <= 50)	0.572152
RS102447	RSTR	Expanded (1 < n <= 50)	0.683376
RS102547	RSTR	Expanded (1 < n <= 50)	0.45732
RS102192	LTBI	Hyperexpanded (n > 50)	0.447498
RS102231	LTBI	Hyperexpanded (n > 50)	0
RS102271	RSTR	Hyperexpanded (n > 50)	0.609703
RS102275	LTBI	Hyperexpanded (n > 50)	0
RS102342	LTBI	Hyperexpanded (n > 50)	0.20449
RS102404	RSTR	Hyperexpanded (n > 50)	0.176295
RS102447	RSTR	Hyperexpanded (n > 50)	0.0772379
RS102547	RSTR	Hyperexpanded (n > 50)	0.29074

## Sheet: Fig2C
Sample ID	Frequency of shared clonotypes (%)	Frequency of hyperexpanded clonotypes (%)
RS102192	0.162535	0.447498
RS102231	0.0208668	0
RS102271	0.3426	0.609703
RS102275	0.0327103	0
RS102342	0.0015015	0.20449
RS102404	0.102876	0.176295
RS102447	0.00432432	0.0772379
RS102547	0.280129	0.29074

## Sheet: Fig2D
Number of donors	Proportion of shared donors (%)
2	0.78
3	0.13
4	0.08
5	0
6	0
7	0
8	0

## Sheet: Fig2E
Sample ID	Status	Frequency of shared clonotypes (%)
RS102192	LTBI	0.162535
RS102231	LTBI	0.0208668
RS102271	RSTR	0.3426
RS102275	LTBI	0.0327103
RS102342	LTBI	0.0015015
RS102404	RSTR	0.102876
RS102447	RSTR	0.00432432
RS102547	RSTR	0.280129

## Sheet: Fig3A
Shared	TRAV1-2+	Proportion TRAV1-2+ (%)
FALSE	FALSE	0.109797
FALSE	TRUE	0.890203
TRUE	FALSE	0.168033
TRUE	TRUE	0.831967

## Sheet: Fig3B
Shared	CDR3 chain	CDR3 length	Proportion
Donor-specific	CDR3a	6	0.000588582
Donor-specific	CDR3a	7	0.000196194
Donor-specific	CDR3a	8	0.000784775
Donor-specific	CDR3a	9	0.00470865
Donor-specific	CDR3a	10	0.00568962
Donor-specific	CDR3a	11	0.012164
Donor-specific	CDR3a	12	0.877379
Donor-specific	CDR3a	13	0.0272709
Donor-specific	CDR3a	14	0.0331568
Donor-specific	CDR3a	15	0.0221699
Donor-specific	CDR3a	16	0.00922111
Donor-specific	CDR3a	17	0.00392388
Donor-specific	CDR3a	18	0.00215813
Donor-specific	CDR3a	19	0.000196194
Donor-specific	CDR3a	20	0.000196194
Donor-specific	CDR3a	21	0.000196194
Shared	CDR3a	12	0.924528
Shared	CDR3a	13	0.0377358
Shared	CDR3a	14	0.0377358
Donor-specific	CDR3b	8	0.000196194
Donor-specific	CDR3b	9	0.000196194
Donor-specific	CDR3b	10	0.000392388
Donor-specific	CDR3b	11	0.00333529
Donor-specific	CDR3b	12	0.0270748
Donor-specific	CDR3b	13	0.133019
Donor-specific	CDR3b	14	0.259957
Donor-specific	CDR3b	15	0.334903
Donor-specific	CDR3b	16	0.176771
Donor-specific	CDR3b	17	0.0429665
Donor-specific	CDR3b	18	0.0174613
Donor-specific	CDR3b	19	0.0031391
Donor-specific	CDR3b	20	0.000588582
Shared	CDR3b	12	0.0377358
Shared	CDR3b	13	0.169811
Shared	CDR3b	14	0.283019
Shared	CDR3b	15	0.301887
Shared	CDR3b	16	0.113208
Shared	CDR3b	17	0.0943396

## Sheet: Fig3C
PTID	Clones	Proportion	CDR3.nt	CDR3.aa	V.name	v_a_gene	v_b_gene	J.name	j_a_gene	j_b_gene	Sequence	Expanded	public	TB_status	canonical_desc	canonical_bool	v_a_gene_family	j_a_gene_family	v_b_gene_family	alpha_chain	beta_chain	trav1_2_bool
RS102192	711	0.112947	TGTGCTGTGAGAGATAGCAACTATCAGTTAATCTGG;TGTGCCAGCAGTTACTCGGAGCAGGCCTACCCGTATTTT	CAVRDSNYQLIW;CASSYSEQAYPYF	TRAV1-2;TRBV6-3	TRAV1-2	TRBV6-3	TRAJ33;TRBJ2-3	TRAJ33	TRBJ2-3	TGTGCTGTGAGAGATAGCAACTATCAGTTAATCTGG;TGTGCCAGCAGTTACTCGGAGCAGGCCTACCCGTATTTT	hyperexpanded	TRUE	TST+	TRAV1-2_TRAJ33_TRBV6-3	TRUE	TRAV1	TRAJ33	TRBV6	TRAV1-2 TRAJ33	TRBV6-3_TRBJ2-3	trav1_2
RS102192	169	0.0268467	TGTGTCCCGTGGGATAGCAACTATCAGTTAATCTGG;TGTGCCAGCAGTGAAGCGACGTTCGGGGCAGGAACCGGGGAGCTGTTTTTT	CVPWDSNYQLIW;CASSEATFGAGTGELFF	TRAV1-2;TRBV6-1	TRAV1-2	TRBV6-1	TRAJ33;TRBJ2-2	TRAJ33	TRBJ2-2	TGTGTCCCGTGGGATAGCAACTATCAGTTAATCTGG;TGTGCCAGCAGTGAAGCGACGTTCGGGGCAGGAACCGGGGAGCTGTTTTTT	hyperexpanded	TRUE	TST+	TRAV1-2_TRAJ33_TRBV6-1	TRUE	TRAV1	TRAJ33	TRBV6	TRAV1-2 TRAJ33	TRBV6-1_TRBJ2-2	trav1_2
RS102192	81	0.0128674	TGTGCTGTGAGAGATAGCAACTATCAGTTAATCTGG;TGTGCCAGCAGTTACTCGGAGCAGGCCTACCCGTATTTT	CAVRDSNYQLIW;CASSYSEQAYPYF	TRAV1-2;TRBV6-2	TRAV1-2	TRBV6-2	TRAJ33;TRBJ2-3	TRAJ33	TRBJ2-3	TGTGCTGTGAGAGATAGCAACTATCAGTTAATCTGG;TGTGCCAGCAGTTACTCGGAGCAGGCCTACCCGTATTTT	hyperexpanded	TRUE	TST+	TRAV1-2_TRAJ33_TRBV6-2	TRUE	TRAV1	TRAJ33	TRBV6	TRAV1-2 TRAJ33	TRBV6-2_TRBJ2-3	trav1_2
RS102192	27	0.00428912	TGTGCTCTATCTCGGGCTGGCAACAACCGTAAGCTGATTTGG;TGCAGCGGTTCCGGGACAGAATACAATGAGCAGTTCTTC	CALSRAGNNRKLIW;CSGSGTEYNEQFF	TRAV6;TRBV29-1	TRAV6	TRBV29-1	TRAJ38;TRBJ2-1	TRAJ38	TRBJ2-1	TGTGCTCTATCTCGGGCTGGCAACAACCGTAAGCTGATTTGG;TGCAGCGGTTCCGGGACAGAATACAATGAGCAGTTCTTC	large	TRUE	TST+	TRAV6_TRAJ38_TRBV29-1	FALSE	TRAV6	TRAJ38	TRBV29	TRAV6 TRAJ38	TRBV29-1_TRBJ2-1	non_trav1_2
RS102192	1	0.000158856	TGTGCTGCTATGGATAGCAACTATCAGTTAATCTGG;TGTGCCAGCAGTGGAGGGACTAGCGGGGGTGTTCCGCAGTTCTTC	CAAMDSNYQLIW;CASSGGTSGGVPQFF	TRAV1-2;TRBV6-3	TRAV1-2	TRBV6-3	TRAJ33;TRBJ2-1	TRAJ33	TRBJ2-1	TGTGCTGCTATGGATAGCAACTATCAGTTAATCTGG;TGTGCCAGCAGTGGAGGGACTAGCGGGGGTGTTCCGCAGTTCTTC	unique	TRUE	TST+	TRAV1-2_TRAJ33_TRBV6-3	TRUE	TRAV1	TRAJ33	TRBV6	TRAV1-2 TRAJ33	TRBV6-3_TRBJ2-1	trav1_2
RS102192	1	0.000158856	TGTGTCCCGTGGGATAGCAACTATCAGTTAATCTGG;TGTGCCAGCAGTGAAGCGACGTTCGGGGCAGGAACCGGGGAGCTGTTTTTT	CVPWDSNYQLIW;CASSEATFGAGTGELFF	TRAV1-2;TRBV6-4	TRAV1-2	TRBV6-4	TRAJ33;TRBJ2-2	TRAJ33	TRBJ2-2	TGTGTCCCGTGGGATAGCAACTATCAGTTAATCTGG;TGTGCCAGCAGTGAAGCGACGTTCGGGGCAGGAACCGGGGAGCTGTTTTTT	unique	TRUE	TST+	TRAV1-2_TRAJ33_TRBV6-4	TRUE	TRAV1	TRAJ33	TRBV6	TRAV1-2 TRAJ33	TRBV6-4_TRBJ2-2	trav1_2
RS102231	4	0.00606061	TGTGCTGGAATGGATAGCAACTATCAGTTAATCTGG;TGCAGTGCTAGAGAAGGGGACAGGGACTATGGCTACACCTTC	CAGMDSNYQLIW;CSAREGDRDYGYTF	TRAV1-2;TRBV20-1	TRAV1-2	TRBV20-1	TRAJ33;TRBJ1-2	TRAJ33	TRBJ1-2	TGTGCTGGAATGGATAGCAACTATCAGTTAATCTGG;TGCAGTGCTAGAGAAGGGGACAGGGACTATGGCTACACCTTC	rare	TRUE	TST+	TRAV1-2_TRAJ33_TRBV20-1	TRUE	TRAV1	TRAJ33	TRBV20	TRAV1-2 TRAJ33	TRBV20-1_TRBJ1-2	trav1_2
RS102231	2	0.0030303	TGTGCTGTGTTGGATAGCAACTATCAGTTAATCTGG;TGCAGTGCTAGAGGACTAGCGGGGGACACCGGGGAGCTGTTTTTT	CAVLDSNYQLIW;CSARGLAGDTGELFF	TRAV1-2;TRBV20-1	TRAV1-2	TRBV20-1	TRAJ33;TRBJ2-2	TRAJ33	TRBJ2-2	TGTGCTGTGTTGGATAGCAACTATCAGTTAATCTGG;TGCAGTGCTAGAGGACTAGCGGGGGACACCGGGGAGCTGTTTTTT	rare	TRUE	TST+	TRAV1-2_TRAJ33_TRBV20-1	TRUE	TRAV1	TRAJ33	TRBV20	TRAV1-2 TRAJ33	TRBV20-1_TRBJ2-2	trav1_2
RS102231	1	0.00151515	TGTGCTGTAATGGATAGCAACTATCAGTTAATCTGG;TGCAGTGCTAGTTGGGGGGCTGAAAATCAGCCCCAGCATTTT	CAVMDSNYQLIW;CSASWGAENQPQHF	TRAV1-2;TRBV20-1	TRAV1-2	TRBV20-1	TRAJ33;TRBJ1-5	TRAJ33	TRBJ1-5	TGTGCTGTAATGGATAGCAACTATCAGTTAATCTGG;TGCAGTGCTAGTTGGGGGGCTGAAAATCAGCCCCAGCATTTT	unique	TRUE	TST+	TRAV1-2_TRAJ33_TRBV20-1	TRUE	TRAV1	TRAJ33	TRBV20	TRAV1-2 TRAJ33	TRBV20-1_TRBJ1-5	trav1_2
RS102231	1	0.00151515	TGTGCTGTCATGGATAGCAACTATCAGTTAATCTGG;TGCAGTGCTAGAGGAGGGGGGGAGTCGCAGCCCCAGCATTTT	CAVMDSNYQLIW;CSARGGGESQPQHF	TRAV1-2;TRBV20-1	TRAV1-2	TRBV20-1	TRAJ33;TRBJ1-5	TRAJ33	TRBJ1-5	TGTGCTGTCATGGATAGCAACTATCAGTTAATCTGG;TGCAGTGCTAGAGGAGGGGGGGAGTCGCAGCCCCAGCATTTT	unique	TRUE	TST+	TRAV1-2_TRAJ33_TRBV20-1	TRUE	TRAV1	TRAJ33	TRBV20	TRAV1-2 TRAJ33	TRBV20-1_TRBJ1-5	trav1_2
RS102231	1	0.00151515	TGTGCTGTGAACGACGGCGACTACAAGCTCAGCTTT;TGCGCCAGCAGCCAAGAGGGACAGGGGGCTGGGGCCAACGTCCTGACTTTC	CAVNDGDYKLSF;CASSQEGQGAGANVLTF	TRAV1-2;TRBV4-3	TRAV1-2	TRBV4-3	TRAJ20;TRBJ2-6	TRAJ20	TRBJ2-6	TGTGCTGTGAACGACGGCGACTACAAGCTCAGCTTT;TGCGCCAGCAGCCAAGAGGGACAGGGGGCTGGGGCCAACGTCCTGACTTTC	unique	TRUE	TST+	TRAV1-2_TRAJ20_TRBV4-3	FALSE	TRAV1	TRAJ20	TRBV4	TRAV1-2 TRAJ20	TRBV4-3_TRBJ2-6	trav1_2
RS102231	1	0.00151515	TGTGCTGTGAGAGACGAGGACTACAAGCTCAGCTTT;TGCAGTGCTAGAGATTTTGCCCAGGGGGAGAGCACTGAAGCTTTCTTT	CAVRDEDYKLSF;CSARDFAQGESTEAFF	TRAV1-2;TRBV20-1	TRAV1-2	TRBV20-1	TRAJ20;TRBJ1-1	TRAJ20	TRBJ1-1	TGTGCTGTGAGAGACGAGGACTACAAGCTCAGCTTT;TGCAGTGCTAGAGATTTTGCCCAGGGGGAGAGCACTGAAGCTTTCTTT	unique	TRUE	TST+	TRAV1-2_TRAJ20_TRBV20-1	TRUE	TRAV1	TRAJ20	TRBV20	TRAV1-2 TRAJ20	TRBV20-1_TRBJ1-1	trav1_2
RS102231	1	0.00151515	TGTGCTGTGAGCGATAGCAACTATCAGTTAATCTGG;TGCAGTGCTAGAGACTTGACGGAGAATTCACCCCTCCACTTT	CAVSDSNYQLIW;CSARDLTENSPLHF	TRAV1-2;TRBV20-1	TRAV1-2	TRBV20-1	TRAJ33;TRBJ1-6	TRAJ33	TRBJ1-6	TGTGCTGTGAGCGATAGCAACTATCAGTTAATCTGG;TGCAGTGCTAGAGACTTGACGGAGAATTCACCCCTCCACTTT	unique	TRUE	TST+	TRAV1-2_TRAJ33_TRBV20-1	TRUE	TRAV1	TRAJ33	TRBV20	TRAV1-2 TRAJ33	TRBV20-1_TRBJ1-6	trav1_2
RS102231	1	0.00151515	TGTGCTGTGATGGATAGCAACTATCAGTTAATCTGG;TGCAGTGCTAGACTAGCGGGGGGGCCAGAGACCCAGTACTTC	CAVMDSNYQLIW;CSARLAGGPETQYF	TRAV1-2;TRBV20-1	TRAV1-2	TRBV20-1	TRAJ33;TRBJ2-5	TRAJ33	TRBJ2-5	TGTGCTGTGATGGATAGCAACTATCAGTTAATCTGG;TGCAGTGCTAGACTAGCGGGGGGGCCAGAGACCCAGTACTTC	unique	TRUE	TST+	TRAV1-2_TRAJ33_TRBV20-1	TRUE	TRAV1	TRAJ33	TRBV20	TRAV1-2 TRAJ33	TRBV20-1_TRBJ2-5	trav1_2
RS102231	1	0.00151515	TGTGCTGTGATGGATAGCAACTATCAGTTAATCTGG;TGTGCCAGCAGTGAAAGCGGCTACAATGAGCAGTTCTTC	CAVMDSNYQLIW;CASSESGYNEQFF	TRAV1-2;TRBV6-4	TRAV1-2	TRBV6-4	TRAJ33;TRBJ2-1	TRAJ33	TRBJ2-1	TGTGCTGTGATGGATAGCAACTATCAGTTAATCTGG;TGTGCCAGCAGTGAAAGCGGCTACAATGAGCAGTTCTTC	unique	TRUE	TST+	TRAV1-2_TRAJ33_TRBV6-4	TRUE	TRAV1	TRAJ33	TRBV6	TRAV1-2 TRAJ33	TRBV6-4_TRBJ2-1	trav1_2
RS102271	379	0.274439	TGTGCTGACTCTGGGGCTGGGAGTTACCAACTCACTTTC;TGTGCCACCAGTCAGCCTCGGGGCGGGGGAGAGACCCAGTACTTC	CADSGAGSYQLTF;CATSQPRGGGETQYF	TRAV16;TRBV15	TRAV16	TRBV15	TRAJ28;TRBJ2-5	TRAJ28	TRBJ2-5	TGTGCTGACTCTGGGGCTGGGAGTTACCAACTCACTTTC;TGTGCCACCAGTCAGCCTCGGGGCGGGGGAGAGACCCAGTACTTC	hyperexpanded	TRUE	PERS_NEG	TRAV16_TRAJ28_TRBV15	FALSE	TRAV16	TRAJ28	TRBV15	TRAV16 TRAJ28	TRBV15_TRBJ2-5	non_trav1_2
RS102271	73	0.0528602	TGTGCTTCCTTGGATAGCAACTATCAGTTAATCTGG;TGTGCCAGCAGTTTCAGGGAAAATGAAAAACTGTTTTTT	CASLDSNYQLIW;CASSFRENEKLFF	TRAV1-2;TRBV6-6	TRAV1-2	TRBV6-6	TRAJ33;TRBJ1-4	TRAJ33	TRBJ1-4	TGTGCTTCCTTGGATAGCAACTATCAGTTAATCTGG;TGTGCCAGCAGTTTCAGGGAAAATGAAAAACTGTTTTTT	hyperexpanded	TRUE	PERS_NEG	TRAV1-2_TRAJ33_TRBV6-6	TRUE	TRAV1	TRAJ33	TRBV6	TRAV1-2 TRAJ33	TRBV6-6_TRBJ1-4	trav1_2
RS102271	1	0.000724113	TGTGCTGTCATGGATAGCAACTATCAGTTAATCTGG;TGCGCCAGCAGTGAGGCGGGCAGGGACACCGGGGAGCTGTTTTTT	CAVMDSNYQLIW;CASSEAGRDTGELFF	TRAV1-2;TRBV10-1	TRAV1-2	TRBV10-1	TRAJ33;TRBJ2-2	TRAJ33	TRBJ2-2	TGTGCTGTCATGGATAGCAACTATCAGTTAATCTGG;TGCGCCAGCAGTGAGGCGGGCAGGGACACCGGGGAGCTGTTTTTT	unique	TRUE	PERS_NEG	TRAV1-2_TRAJ33_TRBV10-1	FALSE	TRAV1	TRAJ33	TRBV10	TRAV1-2 TRAJ33	TRBV10-1_TRBJ2-2	trav1_2
RS102271	1	0.000724113	TGTGCTGTGATGGATAGCAACTATCAGTTAATCTGG;TGCAGTGCTAGACTAGCGGGGGGGCAAGAGACCCAGTACTTC	CAVMDSNYQLIW;CSARLAGGQETQYF	TRAV1-2;TRBV20-1	TRAV1-2	TRBV20-1	TRAJ33;TRBJ2-5	TRAJ33	TRBJ2-5	TGTGCTGTGATGGATAGCAACTATCAGTTAATCTGG;TGCAGTGCTAGACTAGCGGGGGGGCAAGAGACCCAGTACTTC	unique	TRUE	PERS_NEG	TRAV1-2_TRAJ33_TRBV20-1	TRUE	TRAV1	TRAJ33	TRBV20	TRAV1-2 TRAJ33	TRBV20-1_TRBJ2-5	trav1_2
RS102271	1	0.000724113	TGTGCTTACATGGATAGCAACTATCAGTTAATCTGG;TGCAGTGCTAGAGATCCTACTGCGGGGGATCACAATGAGCAGTTCTTC	CAYMDSNYQLIW;CSARDPTAGDHNEQFF	TRAV1-2;TRBV20-1	TRAV1-2	TRBV20-1	TRAJ33;TRBJ2-1	TRAJ33	TRBJ2-1	TGTGCTTACATGGATAGCAACTATCAGTTAATCTGG;TGCAGTGCTAGAGATCCTACTGCGGGGGATCACAATGAGCAGTTCTTC	unique	TRUE	PERS_NEG	TRAV1-2_TRAJ33_TRBV20-1	TRUE	TRAV1	TRAJ33	TRBV20	TRAV1-2 TRAJ33	TRBV20-1_TRBJ2-1	trav1_2
RS102271	1	0.000724113	TGTGTCCCGTGGGATAGCAACTATCAGTTAATCTGG;TGTGCCAGCAGTGAAGCGACGTTCGGGGCAGGAACCGGGGAGCTGTTTTTT	CVPWDSNYQLIW;CASSEATFGAGTGELFF	TRAV1-2;TRBV6-1	TRAV1-2	TRBV6-1	TRAJ33;TRBJ2-2	TRAJ33	TRBJ2-2	TGTGTCCCGTGGGATAGCAACTATCAGTTAATCTGG;TGTGCCAGCAGTGAAGCGACGTTCGGGGCAGGAACCGGGGAGCTGTTTTTT	unique	TRUE	PERS_NEG	TRAV1-2_TRAJ33_TRBV6-1	TRUE	TRAV1	TRAJ33	TRBV6	TRAV1-2 TRAJ33	TRBV6-1_TRBJ2-2	trav1_2
RS102275	3	0.0133929	TGTGCTGACTCTGGGGCTGGGAGTTACCAACTCACTTTC;TGTGCCACCAGTCAGCCTCGGGGCGGGGGAGAGACCCAGTACTTC	CADSGAGSYQLTF;CATSQPRGGGETQYF	TRAV16;TRBV15	TRAV16	TRBV15	TRAJ28;TRBJ2-5	TRAJ28	TRBJ2-5	TGTGCTGACTCTGGGGCTGGGAGTTACCAACTCACTTTC;TGTGCCACCAGTCAGCCTCGGGGCGGGGGAGAGACCCAGTACTTC	rare	TRUE	TST+	TRAV16_TRAJ28_TRBV15	FALSE	TRAV16	TRAJ28	TRBV15	TRAV16 TRAJ28	TRBV15_TRBJ2-5	non_trav1_2
RS102275	1	0.00446429	TGTGCTCTATCTCGGGCTGGCAACAACCGTAAGCTGATTTGG;TGCAGCGGTTCCGGGACAGAATACAATGAGCAGTTCTTC	CALSRAGNNRKLIW;CSGSGTEYNEQFF	TRAV6;TRBV29-1	TRAV6	TRBV29-1	TRAJ38;TRBJ2-1	TRAJ38	TRBJ2-1	TGTGCTCTATCTCGGGCTGGCAACAACCGTAAGCTGATTTGG;TGCAGCGGTTCCGGGACAGAATACAATGAGCAGTTCTTC	unique	TRUE	TST+	TRAV6_TRAJ38_TRBV29-1	FALSE	TRAV6	TRAJ38	TRBV29	TRAV6 TRAJ38	TRBV29-1_TRBJ2-1	non_trav1_2
RS102275	1	0.00446429	TGTGCTGCTATGGATAGCAACTATCAGTTAATCTGG;TGTGCCAGCAGTGGAGGGACTAGCGGGGGTGTTCCGCAGTTCTTC	CAAMDSNYQLIW;CASSGGTSGGVPQFF	TRAV1-2;TRBV6-3	TRAV1-2	TRBV6-3	TRAJ33;TRBJ2-1	TRAJ33	TRBJ2-1	TGTGCTGCTATGGATAGCAACTATCAGTTAATCTGG;TGTGCCAGCAGTGGAGGGACTAGCGGGGGTGTTCCGCAGTTCTTC	unique	TRUE	TST+	TRAV1-2_TRAJ33_TRBV6-3	TRUE	TRAV1	TRAJ33	TRBV6	TRAV1-2 TRAJ33	TRBV6-3_TRBJ2-1	trav1_2
RS102275	1	0.00446429	TGTGCTGTGAGAGATAGCAACTATCAGTTAATCTGG;TGTGCCAGCAGTTACTCGGAGCAGGCCTACCCGTATTTT	CAVRDSNYQLIW;CASSYSEQAYPYF	TRAV1-2;TRBV6-3	TRAV1-2	TRBV6-3	TRAJ33;TRBJ2-3	TRAJ33	TRBJ2-3	TGTGCTGTGAGAGATAGCAACTATCAGTTAATCTGG;TGTGCCAGCAGTTACTCGGAGCAGGCCTACCCGTATTTT	unique	TRUE	TST+	TRAV1-2_TRAJ33_TRBV6-3	TRUE	TRAV1	TRAJ33	TRBV6	TRAV1-2 TRAJ33	TRBV6-3_TRBJ2-3	trav1_2
RS102275	1	0.00446429	TGTGCTTCCTTGGATAGCAACTATCAGTTAATCTGG;TGTGCCAGCAGTTTCAGGGAAAATGAAAAACTGTTTTTT	CASLDSNYQLIW;CASSFRENEKLFF	TRAV1-2;TRBV6-6	TRAV1-2	TRBV6-6	TRAJ33;TRBJ1-4	TRAJ33	TRBJ1-4	TGTGCTTCCTTGGATAGCAACTATCAGTTAATCTGG;TGTGCCAGCAGTTTCAGGGAAAATGAAAAACTGTTTTTT	unique	TRUE	TST+	TRAV1-2_TRAJ33_TRBV6-6	TRUE	TRAV1	TRAJ33	TRBV6	TRAV1-2 TRAJ33	TRBV6-6_TRBJ1-4	trav1_2
RS102342	2	0.000976086	TGTGCTGGAATGGATAGCAACTATCAGTTAATCTGG;TGCAGTGCTAGAGAAGGGGACAGGGACTATGGCTACACCTTC	CAGMDSNYQLIW;CSAREGDRDYGYTF	TRAV1-2;TRBV20-1	TRAV1-2	TRBV20-1	TRAJ33;TRBJ1-2	TRAJ33	TRBJ1-2	TGTGCTGGAATGGATAGCAACTATCAGTTAATCTGG;TGCAGTGCTAGAGAAGGGGACAGGGACTATGGCTACACCTTC	rare	TRUE	TST+	TRAV1-2_TRAJ33_TRBV20-1	TRUE	TRAV1	TRAJ33	TRBV20	TRAV1-2 TRAJ33	TRBV20-1_TRBJ1-2	trav1_2
RS102342	1	0.000488043	TGTGCTGTGTTGGATAGCAACTATCAGTTAATCTGG;TGCAGTGCTAGAGGACTAGCGGGGGACACCGGGGAGCTGTTTTTT	CAVLDSNYQLIW;CSARGLAGDTGELFF	TRAV1-2;TRBV20-1	TRAV1-2	TRBV20-1	TRAJ33;TRBJ2-2	TRAJ33	TRBJ2-2	TGTGCTGTGTTGGATAGCAACTATCAGTTAATCTGG;TGCAGTGCTAGAGGACTAGCGGGGGACACCGGGGAGCTGTTTTTT	unique	TRUE	TST+	TRAV1-2_TRAJ33_TRBV20-1	TRUE	TRAV1	TRAJ33	TRBV20	TRAV1-2 TRAJ33	TRBV20-1_TRBJ2-2	trav1_2
RS102404	288	0.0662831	TGTGCTGCTATGGATAGCAACTATCAGTTAATCTGG;TGTGCCAGCAGTGGAGGGACTAGCGGGGGTGTTCCGCAGTTCTTC	CAAMDSNYQLIW;CASSGGTSGGVPQFF	TRAV1-2;TRBV6-3	TRAV1-2	TRBV6-3	TRAJ33;TRBJ2-1	TRAJ33	TRBJ2-1	TGTGCTGCTATGGATAGCAACTATCAGTTAATCTGG;TGTGCCAGCAGTGGAGGGACTAGCGGGGGTGTTCCGCAGTTCTTC	hyperexpanded	TRUE	PERS_NEG	TRAV1-2_TRAJ33_TRBV6-3	TRUE	TRAV1	TRAJ33	TRBV6	TRAV1-2 TRAJ33	TRBV6-3_TRBJ2-1	trav1_2
RS102404	105	0.0241657	TGTGCTGTCATGGATAGCAACTATCAGTTAATCTGG;TGCGCCAGCAGTGAGGCGGGCAGGGACACCGGGGAGCTGTTTTTT	CAVMDSNYQLIW;CASSEAGRDTGELFF	TRAV1-2;TRBV10-1	TRAV1-2	TRBV10-1	TRAJ33;TRBJ2-2	TRAJ33	TRBJ2-2	TGTGCTGTCATGGATAGCAACTATCAGTTAATCTGG;TGCGCCAGCAGTGAGGCGGGCAGGGACACCGGGGAGCTGTTTTTT	hyperexpanded	TRUE	PERS_NEG	TRAV1-2_TRAJ33_TRBV10-1	FALSE	TRAV1	TRAJ33	TRBV10	TRAV1-2 TRAJ33	TRBV10-1_TRBJ2-2	trav1_2
RS102404	34	0.00782509	TGTGCTGCTATGGATAGCAACTATCAGTTAATCTGG;TGTGCCAGCAGTGGAGGGACTAGCGGGGGTGTTCCGCAGTTCTTC	CAAMDSNYQLIW;CASSGGTSGGVPQFF	TRAV1-2;TRBV6-2	TRAV1-2	TRBV6-2	TRAJ33;TRBJ2-1	TRAJ33	TRBJ2-1	TGTGCTGCTATGGATAGCAACTATCAGTTAATCTGG;TGTGCCAGCAGTGGAGGGACTAGCGGGGGTGTTCCGCAGTTCTTC	large	TRUE	PERS_NEG	TRAV1-2_TRAJ33_TRBV6-2	TRUE	TRAV1	TRAJ33	TRBV6	TRAV1-2 TRAJ33	TRBV6-2_TRBJ2-1	trav1_2
RS102404	10	0.0023015	TGTGCTTACATGGATAGCAACTATCAGTTAATCTGG;TGCAGTGCTAGAGATCCTACTGCGGGGGATCACAATGAGCAGTTCTTC	CAYMDSNYQLIW;CSARDPTAGDHNEQFF	TRAV1-2;TRBV20-1	TRAV1-2	TRBV20-1	TRAJ33;TRBJ2-1	TRAJ33	TRBJ2-1	TGTGCTTACATGGATAGCAACTATCAGTTAATCTGG;TGCAGTGCTAGAGATCCTACTGCGGGGGATCACAATGAGCAGTTCTTC	medium	TRUE	PERS_NEG	TRAV1-2_TRAJ33_TRBV20-1	TRUE	TRAV1	TRAJ33	TRBV20	TRAV1-2 TRAJ33	TRBV20-1_TRBJ2-1	trav1_2
RS102404	3	0.000690449	TGTGCTGTGATGGATAGCAACTATCAGTTAATCTGG;TGCAGTGCTAGACTAGCGGGGGGGCAAGAGACCCAGTACTTC	CAVMDSNYQLIW;CSARLAGGQETQYF	TRAV1-2;TRBV20-1	TRAV1-2	TRBV20-1	TRAJ33;TRBJ2-5	TRAJ33	TRBJ2-5	TGTGCTGTGATGGATAGCAACTATCAGTTAATCTGG;TGCAGTGCTAGACTAGCGGGGGGGCAAGAGACCCAGTACTTC	rare	TRUE	PERS_NEG	TRAV1-2_TRAJ33_TRBV20-1	TRUE	TRAV1	TRAJ33	TRBV20	TRAV1-2 TRAJ33	TRBV20-1_TRBJ2-5	trav1_2
RS102447	2	0.00102302	TGTGCTGTGATGGATAGCAACTATCAGTTAATCTGG;TGCAGTGCTAGACTAGCGGGGGGGCCAGAGACCCAGTACTTC	CAVMDSNYQLIW;CSARLAGGPETQYF	TRAV1-2;TRBV20-1	TRAV1-2	TRBV20-1	TRAJ33;TRBJ2-5	TRAJ33	TRBJ2-5	TGTGCTGTGATGGATAGCAACTATCAGTTAATCTGG;TGCAGTGCTAGACTAGCGGGGGGGCCAGAGACCCAGTACTTC	rare	TRUE	PERS_NEG	TRAV1-2_TRAJ33_TRBV20-1	TRUE	TRAV1	TRAJ33	TRBV20	TRAV1-2 TRAJ33	TRBV20-1_TRBJ2-5	trav1_2
RS102447	1	0.000511509	TGTGCTGGGATGGATAGCAACTATCAGTTAATCTGG;TGTGCCAGCAGCCAAGATCTAGCGGGAGCAGGTGAGCAGTTCTTC	CAGMDSNYQLIW;CASSQDLAGAGEQFF	TRAV1-2;TRBV4-2	TRAV1-2	TRBV4-2	TRAJ33;TRBJ2-1	TRAJ33	TRBJ2-1	TGTGCTGGGATGGATAGCAACTATCAGTTAATCTGG;TGTGCCAGCAGCCAAGATCTAGCGGGAGCAGGTGAGCAGTTCTTC	unique	TRUE	PERS_NEG	TRAV1-2_TRAJ33_TRBV4-2	FALSE	TRAV1	TRAJ33	TRBV4	TRAV1-2 TRAJ33	TRBV4-2_TRBJ2-1	trav1_2
RS102447	1	0.000511509	TGTGCTGTATTGGATAGCAACTATCAGTTAATCTGG;TGCAGTGCTCGGGGGGGGTTACAGGGGGAGTGGGAGACCCAGTACTTC	CAVLDSNYQLIW;CSARGGLQGEWETQYF	TRAV1-2;TRBV20-1	TRAV1-2	TRBV20-1	TRAJ33;TRBJ2-5	TRAJ33	TRBJ2-5	TGTGCTGTATTGGATAGCAACTATCAGTTAATCTGG;TGCAGTGCTCGGGGGGGGTTACAGGGGGAGTGGGAGACCCAGTACTTC	unique	TRUE	PERS_NEG	TRAV1-2_TRAJ33_TRBV20-1	TRUE	TRAV1	TRAJ33	TRBV20	TRAV1-2 TRAJ33	TRBV20-1_TRBJ2-5	trav1_2
RS102447	1	0.000511509	TGTGCTGTCCTGGATAGCAACTATCAGTTAATCTGG;TGCGCCAGCAGCTTGTCGGAGGGGCACACAGATACGCAGTATTTT	CAVLDSNYQLIW;CASSLSEGHTDTQYF	TRAV1-2;TRBV5-1	TRAV1-2	TRBV5-1	TRAJ33;TRBJ2-3	TRAJ33	TRBJ2-3	TGTGCTGTCCTGGATAGCAACTATCAGTTAATCTGG;TGCGCCAGCAGCTTGTCGGAGGGGCACACAGATACGCAGTATTTT	unique	TRUE	PERS_NEG	TRAV1-2_TRAJ33_TRBV5-1	FALSE	TRAV1	TRAJ33	TRBV5	TRAV1-2 TRAJ33	TRBV5-1_TRBJ2-3	trav1_2
RS102447	1	0.000511509	TGTGCTGTGAAGGATAGCAACTATCAGTTAATCTGG;TGTGCCAGCAGCCGGGGACGGGAGTACCAGCCCCAGCATTTT	CAVKDSNYQLIW;CASSRGREYQPQHF	TRAV1-2;TRBV28	TRAV1-2	TRBV28	TRAJ33;TRBJ1-5	TRAJ33	TRBJ1-5	TGTGCTGTGAAGGATAGCAACTATCAGTTAATCTGG;TGTGCCAGCAGCCGGGGACGGGAGTACCAGCCCCAGCATTTT	unique	TRUE	PERS_NEG	TRAV1-2_TRAJ33_TRBV28	FALSE	TRAV1	TRAJ33	TRBV28	TRAV1-2 TRAJ33	TRBV28_TRBJ1-5	trav1_2
RS102447	1	0.000511509	TGTGCTGTGTTGGATAGCAACTATCAGTTAATCTGG;TGCAGTGCTAGAGGACTAGCGGGGGACACCGGGGAGCTGTTTTTT	CAVLDSNYQLIW;CSARGLAGDTGELFF	TRAV1-2;TRBV20-1	TRAV1-2	TRBV20-1	TRAJ33;TRBJ2-2	TRAJ33	TRBJ2-2	TGTGCTGTGTTGGATAGCAACTATCAGTTAATCTGG;TGCAGTGCTAGAGGACTAGCGGGGGACACCGGGGAGCTGTTTTTT	unique	TRUE	PERS_NEG	TRAV1-2_TRAJ33_TRBV20-1	TRUE	TRAV1	TRAJ33	TRBV20	TRAV1-2 TRAJ33	TRBV20-1_TRBJ2-2	trav1_2
RS102447	1	0.000511509	TGTGTTCCCATGGATAGCAACTATCAGTTAATCTGG;TGCAGTGCTCGACGGGGGGACTTTGAGCAGTTCTTC	CVPMDSNYQLIW;CSARRGDFEQFF	TRAV1-2;TRBV20-1	TRAV1-2	TRBV20-1	TRAJ33;TRBJ2-1	TRAJ33	TRBJ2-1	TGTGTTCCCATGGATAGCAACTATCAGTTAATCTGG;TGCAGTGCTCGACGGGGGGACTTTGAGCAGTTCTTC	unique	TRUE	PERS_NEG	TRAV1-2_TRAJ33_TRBV20-1	TRUE	TRAV1	TRAJ33	TRBV20	TRAV1-2 TRAJ33	TRBV20-1_TRBJ2-1	trav1_2
RS102547	304	0.157268	TGTGCTGGAATGGATAGCAACTATCAGTTAATCTGG;TGCAGTGCTAGAGAAGGGGACAGGGACTATGGCTACACCTTC	CAGMDSNYQLIW;CSAREGDRDYGYTF	TRAV1-2;TRBV20-1	TRAV1-2	TRBV20-1	TRAJ33;TRBJ1-2	TRAJ33	TRBJ1-2	TGTGCTGGAATGGATAGCAACTATCAGTTAATCTGG;TGCAGTGCTAGAGAAGGGGACAGGGACTATGGCTACACCTTC	hyperexpanded	TRUE	PERS_NEG	TRAV1-2_TRAJ33_TRBV20-1	TRUE	TRAV1	TRAJ33	TRBV20	TRAV1-2 TRAJ33	TRBV20-1_TRBJ1-2	trav1_2
RS102547	72	0.0372478	TGTGCTGTGTTGGATAGCAACTATCAGTTAATCTGG;TGCAGTGCTAGAGGACTAGCGGGGGACACCGGGGAGCTGTTTTTT	CAVLDSNYQLIW;CSARGLAGDTGELFF	TRAV1-2;TRBV20-1	TRAV1-2	TRBV20-1	TRAJ33;TRBJ2-2	TRAJ33	TRBJ2-2	TGTGCTGTGTTGGATAGCAACTATCAGTTAATCTGG;TGCAGTGCTAGAGGACTAGCGGGGGACACCGGGGAGCTGTTTTTT	hyperexpanded	TRUE	PERS_NEG	TRAV1-2_TRAJ33_TRBV20-1	TRUE	TRAV1	TRAJ33	TRBV20	TRAV1-2 TRAJ33	TRBV20-1_TRBJ2-2	trav1_2
RS102547	65	0.0336265	TGTGCTGTCATGGATAGCAACTATCAGTTAATCTGG;TGCAGTGCTAGAGGAGGGGGGGAGTCGCAGCCCCAGCATTTT	CAVMDSNYQLIW;CSARGGGESQPQHF	TRAV1-2;TRBV20-1	TRAV1-2	TRBV20-1	TRAJ33;TRBJ1-5	TRAJ33	TRBJ1-5	TGTGCTGTCATGGATAGCAACTATCAGTTAATCTGG;TGCAGTGCTAGAGGAGGGGGGGAGTCGCAGCCCCAGCATTTT	hyperexpanded	TRUE	PERS_NEG	TRAV1-2_TRAJ33_TRBV20-1	TRUE	TRAV1	TRAJ33	TRBV20	TRAV1-2 TRAJ33	TRBV20-1_TRBJ1-5	trav1_2
RS102547	21	0.0108639	TGTGCTGTAATGGATAGCAACTATCAGTTAATCTGG;TGCAGTGCTAGTTGGGGGGCTGAAAATCAGCCCCAGCATTTT	CAVMDSNYQLIW;CSASWGAENQPQHF	TRAV1-2;TRBV20-1	TRAV1-2	TRBV20-1	TRAJ33;TRBJ1-5	TRAJ33	TRBJ1-5	TGTGCTGTAATGGATAGCAACTATCAGTTAATCTGG;TGCAGTGCTAGTTGGGGGGCTGAAAATCAGCCCCAGCATTTT	large	TRUE	PERS_NEG	TRAV1-2_TRAJ33_TRBV20-1	TRUE	TRAV1	TRAJ33	TRBV20	TRAV1-2 TRAJ33	TRBV20-1_TRBJ1-5	trav1_2
RS102547	21	0.0108639	TGTGTTCCCATGGATAGCAACTATCAGTTAATCTGG;TGCAGTGCTCGACGGGGGGACTTTGAGCAGTTCTTC	CVPMDSNYQLIW;CSARRGDFEQFF	TRAV1-2;TRBV20-1	TRAV1-2	TRBV20-1	TRAJ33;TRBJ2-1	TRAJ33	TRBJ2-1	TGTGTTCCCATGGATAGCAACTATCAGTTAATCTGG;TGCAGTGCTCGACGGGGGGACTTTGAGCAGTTCTTC	large	TRUE	PERS_NEG	TRAV1-2_TRAJ33_TRBV20-1	TRUE	TRAV1	TRAJ33	TRBV20	TRAV1-2 TRAJ33	TRBV20-1_TRBJ2-1	trav1_2
RS102547	11	0.00569064	TGTGCTGTATTGGATAGCAACTATCAGTTAATCTGG;TGCAGTGCTCGGGGGGGGTTACAGGGGGAGTGGGAGACCCAGTACTTC	CAVLDSNYQLIW;CSARGGLQGEWETQYF	TRAV1-2;TRBV20-1	TRAV1-2	TRBV20-1	TRAJ33;TRBJ2-5	TRAJ33	TRBJ2-5	TGTGCTGTATTGGATAGCAACTATCAGTTAATCTGG;TGCAGTGCTCGGGGGGGGTTACAGGGGGAGTGGGAGACCCAGTACTTC	large	TRUE	PERS_NEG	TRAV1-2_TRAJ33_TRBV20-1	TRUE	TRAV1	TRAJ33	TRBV20	TRAV1-2 TRAJ33	TRBV20-1_TRBJ2-5	trav1_2
RS102547	10	0.00517331	TGTGCTGTGAGCGATAGCAACTATCAGTTAATCTGG;TGCAGTGCTAGAGACTTGACGGAGAATTCACCCCTCCACTTT	CAVSDSNYQLIW;CSARDLTENSPLHF	TRAV1-2;TRBV20-1	TRAV1-2	TRBV20-1	TRAJ33;TRBJ1-6	TRAJ33	TRBJ1-6	TGTGCTGTGAGCGATAGCAACTATCAGTTAATCTGG;TGCAGTGCTAGAGACTTGACGGAGAATTCACCCCTCCACTTT	medium	TRUE	PERS_NEG	TRAV1-2_TRAJ33_TRBV20-1	TRUE	TRAV1	TRAJ33	TRBV20	TRAV1-2 TRAJ33	TRBV20-1_TRBJ1-6	trav1_2
RS102547	6	0.00310398	TGTGCTGTCCTGGATAGCAACTATCAGTTAATCTGG;TGCGCCAGCAGCTTGTCGGAGGGGCACACAGATACGCAGTATTTT	CAVLDSNYQLIW;CASSLSEGHTDTQYF	TRAV1-2;TRBV5-1	TRAV1-2	TRBV5-1	TRAJ33;TRBJ2-3	TRAJ33	TRBJ2-3	TGTGCTGTCCTGGATAGCAACTATCAGTTAATCTGG;TGCGCCAGCAGCTTGTCGGAGGGGCACACAGATACGCAGTATTTT	medium	TRUE	PERS_NEG	TRAV1-2_TRAJ33_TRBV5-1	FALSE	TRAV1	TRAJ33	TRBV5	TRAV1-2 TRAJ33	TRBV5-1_TRBJ2-3	trav1_2
RS102547	4	0.00206932	TGTGCTGGGATGGATAGCAACTATCAGTTAATCTGG;TGTGCCAGCAGCCAAGATCTAGCGGGAGCAGGTGAGCAGTTCTTC	CAGMDSNYQLIW;CASSQDLAGAGEQFF	TRAV1-2;TRBV4-2	TRAV1-2	TRBV4-2	TRAJ33;TRBJ2-1	TRAJ33	TRBJ2-1	TGTGCTGGGATGGATAGCAACTATCAGTTAATCTGG;TGTGCCAGCAGCCAAGATCTAGCGGGAGCAGGTGAGCAGTTCTTC	rare	TRUE	PERS_NEG	TRAV1-2_TRAJ33_TRBV4-2	FALSE	TRAV1	TRAJ33	TRBV4	TRAV1-2 TRAJ33	TRBV4-2_TRBJ2-1	trav1_2
RS102547	4	0.00206932	TGTGCTGTGAAGGATAGCAACTATCAGTTAATCTGG;TGTGCCAGCAGCCGGGGACGGGAGTACCAGCCCCAGCATTTT	CAVKDSNYQLIW;CASSRGREYQPQHF	TRAV1-2;TRBV28	TRAV1-2	TRBV28	TRAJ33;TRBJ1-5	TRAJ33	TRBJ1-5	TGTGCTGTGAAGGATAGCAACTATCAGTTAATCTGG;TGTGCCAGCAGCCGGGGACGGGAGTACCAGCCCCAGCATTTT	rare	TRUE	PERS_NEG	TRAV1-2_TRAJ33_TRBV28	FALSE	TRAV1	TRAJ33	TRBV28	TRAV1-2 TRAJ33	TRBV28_TRBJ1-5	trav1_2
RS102547	2	0.00103466	TGTGCTGTGAACGACGGCGACTACAAGCTCAGCTTT;TGCGCCAGCAGCCAAGAGGGACAGGGGGCTGGGGCCAACGTCCTGACTTTC	CAVNDGDYKLSF;CASSQEGQGAGANVLTF	TRAV1-2;TRBV4-3	TRAV1-2	TRBV4-3	TRAJ20;TRBJ2-6	TRAJ20	TRBJ2-6	TGTGCTGTGAACGACGGCGACTACAAGCTCAGCTTT;TGCGCCAGCAGCCAAGAGGGACAGGGGGCTGGGGCCAACGTCCTGACTTTC	rare	TRUE	PERS_NEG	TRAV1-2_TRAJ20_TRBV4-3	FALSE	TRAV1	TRAJ20	TRBV4	TRAV1-2 TRAJ20	TRBV4-3_TRBJ2-6	trav1_2
RS102547	2	0.00103466	TGTGCTGTGATGGATAGCAACTATCAGTTAATCTGG;TGTGCCAGCAGTGAAAGCGGCTACAATGAGCAGTTCTTC	CAVMDSNYQLIW;CASSESGYNEQFF	TRAV1-2;TRBV6-4	TRAV1-2	TRBV6-4	TRAJ33;TRBJ2-1	TRAJ33	TRBJ2-1	TGTGCTGTGATGGATAGCAACTATCAGTTAATCTGG;TGTGCCAGCAGTGAAAGCGGCTACAATGAGCAGTTCTTC	rare	TRUE	PERS_NEG	TRAV1-2_TRAJ33_TRBV6-4	TRUE	TRAV1	TRAJ33	TRBV6	TRAV1-2 TRAJ33	TRBV6-4_TRBJ2-1	trav1_2
RS102547	1	0.000517331	TGTGCTGTGAGAGACGAGGACTACAAGCTCAGCTTT;TGCAGTGCTAGAGATTTTGCCCAGGGGGAGAGCACTGAAGCTTTCTTT	CAVRDEDYKLSF;CSARDFAQGESTEAFF	TRAV1-2;TRBV20-1	TRAV1-2	TRBV20-1	TRAJ20;TRBJ1-1	TRAJ20	TRBJ1-1	TGTGCTGTGAGAGACGAGGACTACAAGCTCAGCTTT;TGCAGTGCTAGAGATTTTGCCCAGGGGGAGAGCACTGAAGCTTTCTTT	unique	TRUE	PERS_NEG	TRAV1-2_TRAJ20_TRBV20-1	TRUE	TRAV1	TRAJ20	TRBV20	TRAV1-2 TRAJ20	TRBV20-1_TRBJ1-1	trav1_2

## Sheet: Fig3D
MDS1	MDS2	TRAV1-2
14.434	-52.7586	TRAV1-2+
33.7464	-16.9204	TRAV1-2+
17.7489	-38.7645	TRAV1-2+
10.1661	-45.0496	TRAV1-2+
16.5474	-28.9139	TRAV1-2+
52.2425	73.2621	TRAV1-2+
-158.414	-45.3737	TRAV1-2-
34.1791	-28.3612	TRAV1-2+
59.1338	83.4644	TRAV1-2+
30.546	-14.0855	TRAV1-2+
51.5297	39.5151	TRAV1-2+
50.6428	25.8762	TRAV1-2+
54.9425	-3.13975	TRAV1-2+
25.097	-32.0987	TRAV1-2+
26.9365	-28.4549	TRAV1-2+
31.1401	1.7823	TRAV1-2+
28.9251	-17.0329	TRAV1-2+
40.4391	-69.2872	TRAV1-2+
26.6719	-29.3619	TRAV1-2+
32.6955	-21.8999	TRAV1-2+
33.1498	-19.6377	TRAV1-2+
21.5459	-37.7999	TRAV1-2+
44.0332	-16.7996	TRAV1-2+
27.0495	-22.5232	TRAV1-2+
35.0215	-35.0006	TRAV1-2+
50.3155	-16.864	TRAV1-2+
32.657	-32.4229	TRAV1-2+
28.2916	-50.7117	TRAV1-2+
33.5187	-33.2223	TRAV1-2+
38.4786	-3.36511	TRAV1-2+
47.3932	-11.5854	TRAV1-2+
60.1413	75.2877	TRAV1-2+
56.8275	83.3394	TRAV1-2+
56.9301	76.804	TRAV1-2+
60.0459	80.8236	TRAV1-2+
53.3197	78.9648	TRAV1-2+
9.12426	-22.168	TRAV1-2+
15.0317	-8.36377	TRAV1-2+
43.0435	95.1387	TRAV1-2+
46.1025	-25.8867	TRAV1-2+
39.2283	-32.4131	TRAV1-2+
22.2286	-45.1046	TRAV1-2+
21.2953	-44.7776	TRAV1-2+
33.6489	-23.8635	TRAV1-2+
51.8055	-73.9315	TRAV1-2+
17.1119	-31.3094	TRAV1-2+
33.7712	-25.4631	TRAV1-2+
27.5927	-26.2839	TRAV1-2+
27.5927	-26.2839	TRAV1-2+
30.1764	-24.5188	TRAV1-2+
20.1276	-37.0918	TRAV1-2+
34.0903	-34.9523	TRAV1-2+
38.1228	-26.8341	TRAV1-2+
32.0156	-40.228	TRAV1-2+
42.8717	-11.3287	TRAV1-2+
56.4318	78.6009	TRAV1-2+
58.1766	80.8369	TRAV1-2+
55.871	92.7252	TRAV1-2+
50.31	83.3695	TRAV1-2+
50.8717	88.2601	TRAV1-2+
54.1548	74.7435	TRAV1-2+
54.1834	72.5967	TRAV1-2+
63.3974	88.1988	TRAV1-2+
2.9141	-18.9779	TRAV1-2+
18.8025	-23.0671	TRAV1-2+
-30.9894	127.86	TRAV1-2-
47.9037	-44.1764	TRAV1-2+
47.4245	79.0542	TRAV1-2+
36.1757	-12.8374	TRAV1-2+
-164.561	-18.5403	TRAV1-2-
7.07264	-17.7855	TRAV1-2+
8.16947	-34.0093	TRAV1-2+
13.3591	-31.5372	TRAV1-2+
46.3577	82.8988	TRAV1-2+
43.8484	57.5108	TRAV1-2+
-130.565	-59.0984	TRAV1-2-
-131.113	12.6198	TRAV1-2-
-178.136	-24.2888	TRAV1-2-
-41.5404	-18.6793	TRAV1-2+
-129.386	-14.7767	TRAV1-2-
-172.252	-32.2643	TRAV1-2-
-142.287	42.1903	TRAV1-2-
-86.0921	-33.8294	TRAV1-2-
-19.9303	-44.1462	TRAV1-2+
41.4999	-51.2439	TRAV1-2+
33.0649	-42.392	TRAV1-2+
54.5637	90.5977	TRAV1-2+
17.6274	17.4797	TRAV1-2+
25.8307	-28.1043	TRAV1-2+
20.3019	-31.4237	TRAV1-2+
18.9172	-24.953	TRAV1-2+
30.1772	-60.3765	TRAV1-2+
29.5883	-44.2598	TRAV1-2+
46.5545	-5.82954	TRAV1-2+
55.2718	93.5496	TRAV1-2+
54.0289	88.8447	TRAV1-2+
32.8373	-35.1736	TRAV1-2+
15.2197	-50.6871	TRAV1-2+
34.1239	-9.61201	TRAV1-2+
34.1239	-9.61201	TRAV1-2+
35.5941	-10.3064	TRAV1-2+
16.3266	-29.1616	TRAV1-2+
45.785	-69.6256	TRAV1-2+
77.5541	-25.745	TRAV1-2+
11.2495	-34.3472	TRAV1-2+
-109.2	-18.2737	TRAV1-2-
39.6528	-29.917	TRAV1-2+
22.9991	-25.0772	TRAV1-2+
-115.435	177.06	TRAV1-2-
-179.519	1.37399	TRAV1-2-
-140.123	212.18	TRAV1-2-
-181.462	-51.7463	TRAV1-2-
-132.205	17.8776	TRAV1-2-
16.3808	-28.112	TRAV1-2+
-180.036	-33.6088	TRAV1-2-
-180.036	-33.6088	TRAV1-2-
22.1811	-43.4225	TRAV1-2+
-121.433	161.597	TRAV1-2-
20.8411	-43.4404	TRAV1-2+
-118.698	-10.0226	TRAV1-2-
23.0433	-3.62665	TRAV1-2+
48.7887	86.3796	TRAV1-2+
-34.7349	96.3482	TRAV1-2-
41.7845	-34.6384	TRAV1-2+
29.855	-27.9224	TRAV1-2+
54.8236	91.7237	TRAV1-2+
-127.233	4.08132	TRAV1-2-
-146.03	-32.6714	TRAV1-2-
21.8212	-8.70673	TRAV1-2+
16.0313	-49.2843	TRAV1-2+
-152.126	-18.1418	TRAV1-2-
25.8971	-31.1267	TRAV1-2+
19.8242	-18.9817	TRAV1-2+
26.7595	-14.6794	TRAV1-2+
45.8546	-40.6691	TRAV1-2+
51.5704	91.7677	TRAV1-2+
-69.9241	161.657	TRAV1-2-
29.3452	-34.7101	TRAV1-2+
24.7207	-22.0281	TRAV1-2+
17.3717	-25.6746	TRAV1-2+
21.9432	-11.8854	TRAV1-2+
32.1974	-49.6528	TRAV1-2+
33.3999	-25.7241	TRAV1-2+
20.9238	-31.7542	TRAV1-2+
57.7839	-42.9661	TRAV1-2+
30.6101	-53.5627	TRAV1-2+
29.5257	-25.9096	TRAV1-2+
27.8841	-28.0003	TRAV1-2+
24.1584	-40.3102	TRAV1-2+
28.0365	-41.7274	TRAV1-2+
55.6997	7.46054	TRAV1-2+
74.1838	62.6137	TRAV1-2+
62.3891	84.3121	TRAV1-2+
58.6992	78.9815	TRAV1-2+
62.7544	99.421	TRAV1-2+
60.3024	87.2939	TRAV1-2+
-137.741	1.5388	TRAV1-2-
-28.4546	112.584	TRAV1-2-
53.6112	96.3691	TRAV1-2+
36.2195	-39.9601	TRAV1-2+
35.2658	2.36647	TRAV1-2+
-145.558	0.166995	TRAV1-2-
29.5159	-38.0848	TRAV1-2+
29.5159	-38.0848	TRAV1-2+
-123.155	-9.3699	TRAV1-2-
19.0416	-41.0291	TRAV1-2+
28.1067	-20.0834	TRAV1-2+
58.8997	73.7885	TRAV1-2+
76.5085	78.471	TRAV1-2+
-116.61	11.2834	TRAV1-2-
-125.44	-9.52859	TRAV1-2-
-107.808	164.054	TRAV1-2-
-115.321	-3.99946	TRAV1-2-
-122.668	7.18132	TRAV1-2-
16.0088	-23.3239	TRAV1-2+
-0.194331	-7.60764	TRAV1-2+
12.0837	106.438	TRAV1-2+
40.4658	-23.5807	TRAV1-2+
25.9861	-34.1619	TRAV1-2+
18.8105	-25.8845	TRAV1-2+
21.5072	-34.678	TRAV1-2+
25.6897	-57.3353	TRAV1-2+
-140.215	-5.90339	TRAV1-2-
-130.568	8.65742	TRAV1-2-
-49.1992	129.805	TRAV1-2-
-78.0191	142.776	TRAV1-2-
-69.5537	154.273	TRAV1-2-
16.3725	-32.8655	TRAV1-2+
-108.084	-39.3573	TRAV1-2-
-106.463	-43.0775	TRAV1-2-
-140.206	-29.134	TRAV1-2-
-118.587	-7.38066	TRAV1-2-
-148.142	-16.938	TRAV1-2-
-88.5057	150.28	TRAV1-2-
-136.692	165.038	TRAV1-2-
-128.402	91.2939	TRAV1-2-
-142.359	9.45636	TRAV1-2-
-121.866	172.96	TRAV1-2-
48.5752	80.7181	TRAV1-2+
-143.725	11.0398	TRAV1-2-
-24.1879	-4.02193	TRAV1-2+
15.6546	82.8035	TRAV1-2+
-113.308	-11.8582	TRAV1-2-
8.22288	108.473	TRAV1-2+
-26.7183	138.145	TRAV1-2-
-139.105	-16.9497	TRAV1-2-
-106.141	150.185	TRAV1-2-
-111.42	-31.8344	TRAV1-2-
-136.928	33.492	TRAV1-2-
59.0092	85.7169	TRAV1-2+
-74.7358	-39.8469	TRAV1-2-
-74.7358	-39.8469	TRAV1-2-
-52.7764	-41.7907	TRAV1-2+
16.2861	-31.7945	TRAV1-2+
51.9095	83.2281	TRAV1-2+
69.6441	84.0289	TRAV1-2+
48.7869	84.0232	TRAV1-2+
54.0288	73.6147	TRAV1-2+
15.4027	-29.6434	TRAV1-2+
17.8102	-52.6839	TRAV1-2+
22.8362	-36.3856	TRAV1-2+
17.8534	-31.9414	TRAV1-2+
23.2439	-40.0813	TRAV1-2+
20.3925	-40.7739	TRAV1-2+
29.4191	-41.9136	TRAV1-2+
22.191	-37.436	TRAV1-2+
45.3337	-5.78172	TRAV1-2+
59.2212	77.8141	TRAV1-2+
54.6994	72.9989	TRAV1-2+
48.1333	82.8374	TRAV1-2+
65.4343	87.9068	TRAV1-2+
81.8413	82.7628	TRAV1-2+
55.5631	86.6579	TRAV1-2+
60.2301	69.2765	TRAV1-2+
60.8372	86.3566	TRAV1-2+
35.2948	94.4478	TRAV1-2+
-90.8801	38.6143	TRAV1-2-
-110.02	-44.9697	TRAV1-2-
-105.166	182.954	TRAV1-2-
-163.502	12.5296	TRAV1-2-
51.2657	82.5274	TRAV1-2+
22.8976	-43.4444	TRAV1-2+
22.8334	-48.3457	TRAV1-2+
-119.282	10.9513	TRAV1-2-
19.0981	-40.6655	TRAV1-2+
26.4583	-60.3909	TRAV1-2+
-153.781	-21.6198	TRAV1-2-
26.7592	-22.6659	TRAV1-2+
37.6256	-43.48	TRAV1-2+
55.054	-33.4006	TRAV1-2+
36.4769	-23.3085	TRAV1-2+
72.4287	63.2776	TRAV1-2+
57.1002	84.1513	TRAV1-2+
34.8077	-14.2918	TRAV1-2+
24.0482	-45.1906	TRAV1-2+
26.2215	-21.7831	TRAV1-2+
48.5813	-31.1482	TRAV1-2+
39.1683	-23.4078	TRAV1-2+
19.7843	-25.1666	TRAV1-2+
29.2239	-35.2082	TRAV1-2+
19.279	-33.8353	TRAV1-2+
33.9331	-21.752	TRAV1-2+
61.6303	86.6641	TRAV1-2+
61.6045	76.7087	TRAV1-2+
48.3581	84.9948	TRAV1-2+
68.0394	96.1335	TRAV1-2+
51.4747	79.7346	TRAV1-2+
-132.007	17.4247	TRAV1-2-
25.0506	-51.0748	TRAV1-2+
13.8948	-10.0529	TRAV1-2+
34.1774	-4.58415	TRAV1-2+
45.4436	-42.7762	TRAV1-2+
19.5714	-39.6886	TRAV1-2+
-117	-34.1376	TRAV1-2-
-137.238	-20.9767	TRAV1-2-
-119.501	4.47127	TRAV1-2-
-130.39	-21.2896	TRAV1-2-
32.1932	-9.17159	TRAV1-2+
25.5254	-45.4968	TRAV1-2+
42.1609	-19.9954	TRAV1-2+
32.3996	-22.2901	TRAV1-2+
58.4787	-48.7117	TRAV1-2+
55.488	74.5375	TRAV1-2+
-124.828	-45.653	TRAV1-2-
37.2388	-7.05236	TRAV1-2+
25.783	-13.5077	TRAV1-2+
26.1637	-51.6112	TRAV1-2+
30.9658	-59.9821	TRAV1-2+
21.209	-59.3364	TRAV1-2+
56.7232	-44.8714	TRAV1-2+
35.3748	-35.0119	TRAV1-2+
15.4643	-38.5344	TRAV1-2+
18.1752	-28.6873	TRAV1-2+
-147.148	231.304	TRAV1-2-
-77.1991	86.8903	TRAV1-2-
28.9205	-49.9593	TRAV1-2+
28.2269	-24.1424	TRAV1-2+
34.9247	-40.8087	TRAV1-2+
9.73136	-33.9561	TRAV1-2+
-163.167	-20.9645	TRAV1-2-
51.043	-37.9042	TRAV1-2+
26.1127	-33.2625	TRAV1-2+
-152.729	-41.2944	TRAV1-2-
17.5588	-43.4115	TRAV1-2+
18.0234	-62.0065	TRAV1-2+
13.2323	-25.7046	TRAV1-2+
38.3458	-45.0821	TRAV1-2+
41.1043	-43.2702	TRAV1-2+
20.7077	-24.3746	TRAV1-2+
-171.672	-31.7758	TRAV1-2-
-145.888	-2.81636	TRAV1-2-
0.533872	-56.9917	TRAV1-2+
20.5227	-36.827	TRAV1-2+
29.2362	-36.6552	TRAV1-2+
24.0559	-28.1948	TRAV1-2+
32.5951	-7.4743	TRAV1-2+
20.3219	-40.4802	TRAV1-2+
37.4646	-17.9683	TRAV1-2+
30.093	-39.2927	TRAV1-2+
48.4436	-24.5055	TRAV1-2+
35.8192	-60.1247	TRAV1-2+
55.068	88.7388	TRAV1-2+
51.0166	92.9524	TRAV1-2+
49.1737	79.5859	TRAV1-2+
47.3836	44.8165	TRAV1-2+
50.7185	107.121	TRAV1-2+
20.3055	-41.5765	TRAV1-2+
-108.132	-33.7049	TRAV1-2-
49.4959	-5.20958	TRAV1-2+
54.3928	-23.1688	TRAV1-2+
44.5531	-8.46386	TRAV1-2+
25.3924	-28.1837	TRAV1-2+
26.3142	-41.3417	TRAV1-2+
24.7832	-68.5374	TRAV1-2+
25.0005	-50.0081	TRAV1-2+
15.4717	-47.6792	TRAV1-2+
17.9176	-24.1944	TRAV1-2+
17.6315	-47.1704	TRAV1-2+
43.7895	-26.4892	TRAV1-2+
18.0614	-50.5818	TRAV1-2+
12.0823	-18.4433	TRAV1-2+
26.5933	-52.9261	TRAV1-2+
14.5886	-42.5198	TRAV1-2+
28.2727	-36.91	TRAV1-2+
52.7242	-25.0822	TRAV1-2+
28.3905	-25.3081	TRAV1-2+
13.818	-16.7253	TRAV1-2+
24.3171	-34.37	TRAV1-2+
36.5961	-12.6406	TRAV1-2+
28.0911	-56.7925	TRAV1-2+
15.9652	-23.8273	TRAV1-2+
31.9036	-52.8403	TRAV1-2+
18.6493	-26.489	TRAV1-2+
23.7636	-31.8098	TRAV1-2+
20.5593	-28.4999	TRAV1-2+
17.1957	-43.689	TRAV1-2+
17.1957	-43.689	TRAV1-2+
18.9456	-39.4787	TRAV1-2+
26.9323	-30.9311	TRAV1-2+
26.9323	-30.9311	TRAV1-2+
52.1226	-21.2769	TRAV1-2+
40.3052	-6.89493	TRAV1-2+
42.875	-20.7871	TRAV1-2+
28.0055	-30.6459	TRAV1-2+
42.6892	-21.7685	TRAV1-2+
59.0012	54.324	TRAV1-2+
56.996	76.1941	TRAV1-2+
56.2453	88.3647	TRAV1-2+
52.0076	90.0028	TRAV1-2+
56.5733	72.4383	TRAV1-2+
55.8773	95.8174	TRAV1-2+
55.2502	72.5061	TRAV1-2+
42.938	69.0559	TRAV1-2+
55.6722	61.5859	TRAV1-2+
25.4912	-50.0324	TRAV1-2+
42.4177	-40.5018	TRAV1-2+
31.9866	-37.3753	TRAV1-2+
36.2742	-40.0159	TRAV1-2+
28.5548	-26.3522	TRAV1-2+
33.8648	-19.3087	TRAV1-2+
29.0356	-67.4735	TRAV1-2+
23.233	-39.2177	TRAV1-2+
30.3507	-30.302	TRAV1-2+
37.4634	-32.202	TRAV1-2+
33.4805	-63.8119	TRAV1-2+
19.1937	-33.6447	TRAV1-2+
27.888	-54.5584	TRAV1-2+
23.8296	-55.1562	TRAV1-2+
27.1321	-39.9279	TRAV1-2+
25.5941	-37.4847	TRAV1-2+
21.4962	-24.4962	TRAV1-2+
40.6092	-35.5622	TRAV1-2+
19.8819	-17.9667	TRAV1-2+
24.547	-22.2838	TRAV1-2+
17.0537	-48.5182	TRAV1-2+
30.303	-20.7533	TRAV1-2+
34.8968	-18.7893	TRAV1-2+
20.0808	-34.321	TRAV1-2+
39.7258	-23.7493	TRAV1-2+
37.5837	-18.434	TRAV1-2+
55.6293	-23.5274	TRAV1-2+
33.708	-40.9265	TRAV1-2+
40.2251	-32.2235	TRAV1-2+
23.7588	-21.1217	TRAV1-2+
23.6956	-30.933	TRAV1-2+
27.2702	-45.923	TRAV1-2+
53.7964	-21.6297	TRAV1-2+
37.7375	-12.3764	TRAV1-2+
36.7708	-38.3208	TRAV1-2+
65.8577	-35.4211	TRAV1-2+
47.8114	-49.3871	TRAV1-2+
38.0059	-31.9666	TRAV1-2+
36.8057	-21.6095	TRAV1-2+
45.8646	-63.1841	TRAV1-2+
29.6349	-14.7322	TRAV1-2+
29.6873	-26.8426	TRAV1-2+
37.9182	-12.8939	TRAV1-2+
33.5031	-48.7055	TRAV1-2+
24.9697	-21.7532	TRAV1-2+
32.8966	-47.4181	TRAV1-2+
34.4514	-42.5857	TRAV1-2+
28.8688	-36.8978	TRAV1-2+
20.1782	-35.4953	TRAV1-2+
24.3476	-40.5037	TRAV1-2+
58.7121	-7.32278	TRAV1-2+
38.3554	-24.1716	TRAV1-2+
38.3554	-24.1716	TRAV1-2+
43.7858	-15.852	TRAV1-2+
66.3647	-53.3902	TRAV1-2+
33.2288	-22.2528	TRAV1-2+
50.2804	1.37018	TRAV1-2+
64.0798	80.32	TRAV1-2+
49.084	83.3575	TRAV1-2+
60.9869	83.8671	TRAV1-2+
64.0623	79.8531	TRAV1-2+
60.8798	81.0461	TRAV1-2+
57.1793	71.4896	TRAV1-2+
64.6973	80.4235	TRAV1-2+
63.8916	91.4392	TRAV1-2+
62.4569	81.5426	TRAV1-2+
55.232	95.5011	TRAV1-2+
55.0721	93.5639	TRAV1-2+
84.8122	80.3802	TRAV1-2+
61.4261	84.2306	TRAV1-2+
53.1057	85.1168	TRAV1-2+
51.5704	91.7677	TRAV1-2+
60.2521	84.8343	TRAV1-2+
45.938	90.7434	TRAV1-2+
58.7389	79.5043	TRAV1-2+
53.8844	71.3216	TRAV1-2+
50.6521	59.2379	TRAV1-2+
55.771	76.5526	TRAV1-2+
80.7188	24.476	TRAV1-2+
-6.30931	-39.3875	TRAV1-2+
-4.49871	-20.0973	TRAV1-2+
21.7712	94.6591	TRAV1-2+
-25.0781	-30.2357	TRAV1-2+
-25.7579	-25.3407	TRAV1-2+
16.2303	-0.951083	TRAV1-2+
52.1046	91.5539	TRAV1-2+
42.5353	-40.8135	TRAV1-2+
30.2377	-22.6295	TRAV1-2+
26.3364	-34.5656	TRAV1-2+
29.3334	-49.8852	TRAV1-2+
23.9689	-34.1379	TRAV1-2+
31.905	-46.9883	TRAV1-2+
26.5639	-41.7208	TRAV1-2+
18.3281	-39.7363	TRAV1-2+
33.4301	-51.9953	TRAV1-2+
20.1547	-34.1954	TRAV1-2+
20.5315	-40.281	TRAV1-2+
17.1206	-28.2522	TRAV1-2+
32.1701	-37.0267	TRAV1-2+
15.2361	-31.6777	TRAV1-2+
16.6382	-38.8956	TRAV1-2+
31.4284	-51.8918	TRAV1-2+
25.4189	-47.3394	TRAV1-2+
17.5243	-35.4349	TRAV1-2+
17.3275	-42.0503	TRAV1-2+
63.6953	-66.6959	TRAV1-2+
61.2751	-42.3631	TRAV1-2+
47.6289	-33.3747	TRAV1-2+
42.7796	-34.0256	TRAV1-2+
45.3655	-40.1124	TRAV1-2+
42.5353	-40.8135	TRAV1-2+
45.1023	-55.6735	TRAV1-2+
39.1872	-17.6252	TRAV1-2+
41.0458	-17.2359	TRAV1-2+
49.0896	-43.5849	TRAV1-2+
41.2254	-17.4599	TRAV1-2+
36.6463	-35.8897	TRAV1-2+
43.7003	-20.6403	TRAV1-2+
14.8045	-13.185	TRAV1-2+
35.7158	-22.0729	TRAV1-2+
31.333	-15.2547	TRAV1-2+
27.5957	-29.1242	TRAV1-2+
44.7593	-53.912	TRAV1-2+
27.5822	-50.7724	TRAV1-2+
40.1078	-38.6564	TRAV1-2+
16.8467	-19.4174	TRAV1-2+
29.2186	-28.9955	TRAV1-2+
58.9358	-42.6131	TRAV1-2+
22.4206	-39.3817	TRAV1-2+
26.2234	-36.9483	TRAV1-2+
31.9216	-32.9845	TRAV1-2+
34.644	-66.6643	TRAV1-2+
29.3347	-27.9206	TRAV1-2+
29.3347	-27.9206	TRAV1-2+
36.1034	-33.1705	TRAV1-2+
44.4775	-40.8604	TRAV1-2+
44.4327	-56.7725	TRAV1-2+
43.4531	-2.5396	TRAV1-2+
42.3095	-5.78054	TRAV1-2+
43.8189	-4.53792	TRAV1-2+
36.3349	-14.9468	TRAV1-2+
62.9543	90.3327	TRAV1-2+
65.3185	91.465	TRAV1-2+
67.4329	81.0876	TRAV1-2+
62.3616	78.6436	TRAV1-2+
52.2177	82.5035	TRAV1-2+
60.3598	82.1581	TRAV1-2+
59.7427	69.3224	TRAV1-2+
54.4739	74.7443	TRAV1-2+
57.9891	66.895	TRAV1-2+
60.879	77.2092	TRAV1-2+
54.9578	79.2559	TRAV1-2+
52.2326	82.8544	TRAV1-2+
61.12	84.2288	TRAV1-2+
55.1784	83.7054	TRAV1-2+
58.9435	93.8917	TRAV1-2+
62.8111	87.2841	TRAV1-2+
49.2267	76.8246	TRAV1-2+
64.6696	78.4153	TRAV1-2+
59.4352	95.5698	TRAV1-2+
59.8403	98.7585	TRAV1-2+
54.0861	77.7662	TRAV1-2+
47.0848	63.441	TRAV1-2+
5.14653	0.12745	TRAV1-2+
-2.59049	-15.6452	TRAV1-2+
-6.23931	-18.5605	TRAV1-2+
-2.04058	-38.9611	TRAV1-2+
10.7945	-60.9938	TRAV1-2+
8.67387	-28.3121	TRAV1-2+
5.59469	-39.3927	TRAV1-2+
24.9457	15.2521	TRAV1-2+
35.9855	81.8397	TRAV1-2+
25.7182	78.1218	TRAV1-2+
-27.2258	-39.8478	TRAV1-2+
-83.5081	-15.2741	TRAV1-2-
-64.6875	-24.5201	TRAV1-2-
-150.67	-10.0492	TRAV1-2-
-136.822	-56.4235	TRAV1-2-
-137.479	-18.8145	TRAV1-2-
14.7611	-40.4088	TRAV1-2+
64.564	87.9375	TRAV1-2+
49.9017	93.7804	TRAV1-2+
-110.141	160.605	TRAV1-2-
-156.174	-36.6613	TRAV1-2-
-153.618	-58.5107	TRAV1-2-
20.1893	-26.3055	TRAV1-2+
16.6802	-52.1795	TRAV1-2+
19.5626	-28.0932	TRAV1-2+
50.4905	73.1461	TRAV1-2+
54.7708	78.8558	TRAV1-2+
43.1294	59.9848	TRAV1-2+
44.4681	61.4921	TRAV1-2+
-31.6429	-38.4006	TRAV1-2+
11.431	-14.0052	TRAV1-2+
-82.2027	3.4717	TRAV1-2-
-11.5255	-10.3926	TRAV1-2+
-20.577	-32.0783	TRAV1-2+
-14.314	-50.0434	TRAV1-2+
-17.9674	-46.282	TRAV1-2+
-14.8898	-34.5564	TRAV1-2+
-13.1122	-56.7692	TRAV1-2+
-21.5805	-47.0171	TRAV1-2+
-11.8695	-42.7002	TRAV1-2+
-4.98833	-41.1896	TRAV1-2+
2.73644	-49.209	TRAV1-2+
-12.9383	-59.433	TRAV1-2+
6.55129	-18.7182	TRAV1-2+
14.3002	97.6662	TRAV1-2+
2.49078	-41.8893	TRAV1-2+
13.793	8.18743	TRAV1-2+
2.94015	-18.7252	TRAV1-2+
17.5559	-64.2063	TRAV1-2+
36.1585	-67.7565	TRAV1-2+
-129.163	-1.97111	TRAV1-2-
-16.69	-29.1206	TRAV1-2+
6.00092	-24.051	TRAV1-2+
-23.4722	-1.90875	TRAV1-2-
4.5246	-15.4359	TRAV1-2+
7.00856	-41.1668	TRAV1-2+
20.6388	-31.7062	TRAV1-2+
-14.3608	-40.11	TRAV1-2+
13.4103	-48.3101	TRAV1-2+
-7.7957	-59.5272	TRAV1-2+
53.84	55.2741	TRAV1-2+
37.0355	-22.2949	TRAV1-2+
60.296	75.7851	TRAV1-2+
23.5252	-27.4954	TRAV1-2+
25.2967	-24.4077	TRAV1-2+
25.2967	-24.4077	TRAV1-2+
107.314	1.0307	TRAV1-2+
24.0011	-61.7463	TRAV1-2+
21.4525	-55.8499	TRAV1-2+
7.9431	-18.0224	TRAV1-2+
16.4928	-34.0296	TRAV1-2+
38.3765	-76.8649	TRAV1-2+
13.6332	-29.295	TRAV1-2+
25.8457	-64.3703	TRAV1-2+
20.5757	-55.1725	TRAV1-2+
14.6872	-40.0898	TRAV1-2+
25.0874	-49.3242	TRAV1-2+
16.9464	-37.1885	TRAV1-2+
16.1303	-27.2987	TRAV1-2+
18.8912	-34.3386	TRAV1-2+
25.5042	-58.2225	TRAV1-2+
24.6338	-43.4479	TRAV1-2+
16.6888	-33.7041	TRAV1-2+
47.2341	-64.6876	TRAV1-2+
49.7323	-60.9217	TRAV1-2+
39.9562	-59.7319	TRAV1-2+
19.8032	-35.8592	TRAV1-2+
38.1118	-76.9747	TRAV1-2+
38.1118	-76.9747	TRAV1-2+
24.5427	-30.3749	TRAV1-2+
28.6753	-37.1208	TRAV1-2+
28.6753	-37.1208	TRAV1-2+
11.4845	-41.9707	TRAV1-2+
11.4845	-41.9707	TRAV1-2+
47.1735	24.9091	TRAV1-2+
33.749	-26.4974	TRAV1-2+
50.3427	-58.2648	TRAV1-2+
37.0355	-22.2949	TRAV1-2+
48.1008	77.1083	TRAV1-2+
60.296	75.7851	TRAV1-2+
53.3807	79.1054	TRAV1-2+
58.0135	77.4577	TRAV1-2+
53.5909	79.3551	TRAV1-2+
52.0074	96.9753	TRAV1-2+
52.8503	44.2069	TRAV1-2+
43.637	70.0585	TRAV1-2+
37.8744	36.4058	TRAV1-2+
37.8744	36.4058	TRAV1-2+
20.5757	-55.1725	TRAV1-2+
28.6753	-37.1208	TRAV1-2+
-90.9691	3.89742	TRAV1-2-
-106.488	25.938	TRAV1-2-
-117.798	-30.6459	TRAV1-2-
-33.0703	-6.31188	TRAV1-2+
-28.8401	-30.8534	TRAV1-2+
-21.7111	143.066	TRAV1-2+
43.1481	91.2477	TRAV1-2+
-52.2023	141.027	TRAV1-2-
-137.162	-17.3634	TRAV1-2-
-98.0005	-15.5543	TRAV1-2-
7.00244	88.0507	TRAV1-2+
-132.758	27.267	TRAV1-2-
-130.549	-57.1285	TRAV1-2-
31.1506	-30.9618	TRAV1-2+
31.1506	-30.9618	TRAV1-2+
25.0166	13.0716	TRAV1-2+
19.6102	-38.1813	TRAV1-2+
9.71765	-25.0934	TRAV1-2+
26.833	-38.7185	TRAV1-2+
14.8165	-31.0281	TRAV1-2+
15.4745	-43.3364	TRAV1-2+
13.8134	-34.3759	TRAV1-2+
15.2185	-12.0118	TRAV1-2+
28.9791	-15.9014	TRAV1-2+
24.21	-13.6933	TRAV1-2+
19.9422	-31.2034	TRAV1-2+
16.3587	-36.359	TRAV1-2+
59.5145	-6.76937	TRAV1-2+
30.4022	-4.95737	TRAV1-2+
41.1231	83.8238	TRAV1-2+
46.1737	73.8888	TRAV1-2+
42.5642	85.9845	TRAV1-2+
44.095	81.2137	TRAV1-2+
50.1727	79.6719	TRAV1-2+
46.9668	80.1048	TRAV1-2+
42.9457	78.9044	TRAV1-2+
-28.9613	-53.1075	TRAV1-2+
-58.436	-15.6014	TRAV1-2-
47.7323	91.0231	TRAV1-2+
15.9928	-21.3177	TRAV1-2-
16.2074	-20.934	TRAV1-2+
30.6257	-23.2016	TRAV1-2+
55.7977	-48.1626	TRAV1-2+
31.0385	-24.3956	TRAV1-2+
11.0674	-17.6566	TRAV1-2+
17.4046	-59.9999	TRAV1-2+
16.2074	-20.934	TRAV1-2+
16.6904	-36.245	TRAV1-2+
19.4094	-32.0839	TRAV1-2+
22.0889	-30.4893	TRAV1-2+
39.7811	-57.405	TRAV1-2+
24.6282	-59.3053	TRAV1-2+
43.5216	-44.089	TRAV1-2+
30.6257	-23.2016	TRAV1-2+
47.3684	-23.7608	TRAV1-2+
51.6309	-49.2481	TRAV1-2+
55.7977	-48.1626	TRAV1-2+
36.8561	-36.6206	TRAV1-2+
37.4283	-36.8243	TRAV1-2+
31.421	-43.3262	TRAV1-2+
38.0587	-29.4238	TRAV1-2+
25.6384	-55.8375	TRAV1-2+
25.6384	-55.8375	TRAV1-2+
21.8902	-44.9925	TRAV1-2+
29.55	-34.7707	TRAV1-2+
29.55	-34.7707	TRAV1-2+
40.3299	-52.3331	TRAV1-2+
42.8009	79.1812	TRAV1-2+
64.3257	87.0363	TRAV1-2+
44.9776	76.2433	TRAV1-2+
55.1366	68.9371	TRAV1-2+
51.7832	97.1621	TRAV1-2+
48.0051	83.9482	TRAV1-2+
48.546	85.3587	TRAV1-2+
50.6127	98.1946	TRAV1-2+
46.0599	79.8312	TRAV1-2+
37.2518	86.3307	TRAV1-2+
10.3019	121.486	TRAV1-2+
-114.995	-17.2113	TRAV1-2-
-125.12	-8.32623	TRAV1-2-
20.7811	-11.8917	TRAV1-2+
18.8695	-28.1748	TRAV1-2+
18.8428	-23.0239	TRAV1-2+
21.8292	-25.4866	TRAV1-2+
20.1969	-33.0511	TRAV1-2+
14.9183	-25.4882	TRAV1-2+
24.1245	-38.743	TRAV1-2+
17.31	-43.9881	TRAV1-2+
32.2792	-30.3871	TRAV1-2+
41.5609	-54.0291	TRAV1-2+
44.6988	-4.231	TRAV1-2+
22.2479	-24.4368	TRAV1-2+
25.4891	-38.4038	TRAV1-2+
37.7051	-27.2351	TRAV1-2+
40.8939	-33.1346	TRAV1-2+
40.589	-41.4108	TRAV1-2+
20.709	-37.5055	TRAV1-2+
26.554	-30.7332	TRAV1-2+
38.7937	-77.4753	TRAV1-2+
28.2707	-7.64531	TRAV1-2+
43.0433	-23.1755	TRAV1-2+
62.9564	78.278	TRAV1-2+
52.9399	94.4869	TRAV1-2+
49.5669	88.2907	TRAV1-2+
53.6422	86.0853	TRAV1-2+
54.0218	94.4116	TRAV1-2+
50.264	83.7019	TRAV1-2+
57.2835	63.1221	TRAV1-2+
68.2591	63.1895	TRAV1-2+
58.6624	46.041	TRAV1-2+
-8.97902	-14.2846	TRAV1-2+
-11.4436	-40.7456	TRAV1-2+
-15.3414	-23.4106	TRAV1-2+
42.4862	-6.14041	TRAV1-2+
50.4004	100.549	TRAV1-2+
20.8067	-34.8703	TRAV1-2+
30.1524	-30.8935	TRAV1-2+
54.237	81.0117	TRAV1-2+
9.33645	-23.6154	TRAV1-2+
28.0254	-54.8727	TRAV1-2+
24.0375	-40.4489	TRAV1-2+
22.4622	-16.4354	TRAV1-2+
30.201	-58.2252	TRAV1-2+
-114.71	-9.22248	TRAV1-2-
-179.734	-41.0762	TRAV1-2-
-75.9513	98.3216	TRAV1-2-
-145.647	-19.8587	TRAV1-2-
-160.364	-80.6016	TRAV1-2-
-159.084	11.4698	TRAV1-2-
-77.0392	-26.3089	TRAV1-2-
-59.4097	137.324	TRAV1-2-
-90.433	-69.2346	TRAV1-2-
-123.131	166.706	TRAV1-2-
-169.813	-27.1897	TRAV1-2-
-169.813	-27.1897	TRAV1-2-
-140.867	-19.4124	TRAV1-2-
-61.3953	144.796	TRAV1-2-
-160.571	-29.5983	TRAV1-2-
50.007	87.401	TRAV1-2+
-110.173	-26.5797	TRAV1-2-
-162.804	8.92926	TRAV1-2-
-131.779	-29.0051	TRAV1-2-
-119.806	-21.4312	TRAV1-2-
16.3761	-18.1652	TRAV1-2+
36.153	-40.9473	TRAV1-2+
-102.07	-30.894	TRAV1-2-
-158.99	123.814	TRAV1-2-
-129.733	-43.2509	TRAV1-2-
-141.855	-29.8232	TRAV1-2-
-141.855	-29.8232	TRAV1-2-
-111.233	-31.986	TRAV1-2-
-133.647	-62.4889	TRAV1-2-
-125.789	-26.874	TRAV1-2-
-122.058	18.6579	TRAV1-2-
-74.9662	140.456	TRAV1-2-
-137.922	-51.1141	TRAV1-2-
-109.934	-45.4594	TRAV1-2-
-99.9735	-54.1763	TRAV1-2-
-134.385	-38.636	TRAV1-2-
-81.0246	150.649	TRAV1-2-
-137.864	-22.5966	TRAV1-2-
-137.864	-22.5966	TRAV1-2-
-146.499	-13.0435	TRAV1-2-
-156.724	23.7243	TRAV1-2-
-106.914	21.689	TRAV1-2-
-136.904	-33.4125	TRAV1-2-
-100.661	158.888	TRAV1-2-
-117.209	-66.6459	TRAV1-2-
-86.2333	-21.5836	TRAV1-2-
-141.924	-6.38847	TRAV1-2-
-193.273	-55.3962	TRAV1-2-
-196.292	-33.116	TRAV1-2-
-64.5037	186.577	TRAV1-2-
-42.2228	-48.2902	TRAV1-2-
15.3305	-24.8585	TRAV1-2+
27.2079	-31.0312	TRAV1-2+
32.5163	-18.9344	TRAV1-2+
24.074	-25.2733	TRAV1-2+
44.5669	-57.25	TRAV1-2+
30.3064	-29.3444	TRAV1-2+
33.4816	-67.4567	TRAV1-2+
33.4816	-67.4567	TRAV1-2+
31.7552	-51.1706	TRAV1-2+
-118.928	156.97	TRAV1-2-
70.807	77.254	TRAV1-2+
29.921	-66.6269	TRAV1-2+
59.6239	82.7965	TRAV1-2+
-119.947	150.842	TRAV1-2-
-120.926	-52.6298	TRAV1-2-
-123.055	-15.8453	TRAV1-2-
-120.857	203.989	TRAV1-2-
-173.771	-3.47378	TRAV1-2-
-120.925	-36.8881	TRAV1-2-
-89.9215	141.05	TRAV1-2-
-128.342	-25.8723	TRAV1-2-
-90.7864	144.833	TRAV1-2-
-126.9	-48.1845	TRAV1-2-
-126.614	-12.1871	TRAV1-2-
-105.865	-3.41947	TRAV1-2-
40.082	-17.9049	TRAV1-2+
-113.811	-15.4075	TRAV1-2-
-154.8	-50.2012	TRAV1-2-
-110.701	-40.1124	TRAV1-2-
-64.2428	-44.4228	TRAV1-2-
60.6335	-6.53218	TRAV1-2+
28.5293	-54.1885	TRAV1-2+
22.2397	-51.0438	TRAV1-2+
34.6803	-15.9319	TRAV1-2+
74.1002	75.1911	TRAV1-2+
43.2271	83.1761	TRAV1-2+
33.326	-34.368	TRAV1-2+
21.652	-48.0427	TRAV1-2+
22.1231	-34.1532	TRAV1-2+
22.3228	-33.8146	TRAV1-2+
42.2477	-26.7794	TRAV1-2+
40.4225	-40.4215	TRAV1-2+
32.8231	-52.9679	TRAV1-2+
53.1772	-11.2638	TRAV1-2+
43.0987	0.253853	TRAV1-2+
38.0973	8.51384	TRAV1-2+
61.1398	84.4496	TRAV1-2+
60.0089	78.0494	TRAV1-2+
33.2263	92.9965	TRAV1-2+
26.419	-71.0932	TRAV1-2+
34.3617	-14.2745	TRAV1-2+
-94.4401	21.8864	TRAV1-2-
9.4991	-20.4283	TRAV1-2+
-167.562	-30.6142	TRAV1-2-
12.474	-54.7736	TRAV1-2+
12.8181	-12.4183	TRAV1-2+
55.8922	-53.6204	TRAV1-2+
-117.45	-27.6587	TRAV1-2-
-136.26	-12.8021	TRAV1-2-
-131.927	181.585	TRAV1-2-
-106.047	-0.0639652	TRAV1-2-
31.2868	-52.2234	TRAV1-2+
31.5675	-39.8076	TRAV1-2+
56.0435	74.6637	TRAV1-2+
64.6275	90.2955	TRAV1-2+
57.4993	92.4139	TRAV1-2+
70.821	60.1533	TRAV1-2+
1.03955	-56.6208	TRAV1-2+
48.0682	84.9115	TRAV1-2+
-129.66	-41.6894	TRAV1-2-
-101.017	-25.6527	TRAV1-2-
-144.905	-17.6295	TRAV1-2-
-128.117	211.822	TRAV1-2-
-132.509	-20.2561	TRAV1-2-
27.0583	-27.4993	TRAV1-2+
25.1435	-40.1957	TRAV1-2+
-147.069	3.24229	TRAV1-2-
-124.688	-31.5466	TRAV1-2-
26.9471	-17.3496	TRAV1-2+
-63.9509	135.143	TRAV1-2-
50.6626	79.2182	TRAV1-2+
19.5693	5.24268	TRAV1-2+
53.4975	-42.8676	TRAV1-2+
47.0697	80.0876	TRAV1-2+
50.3586	76.8461	TRAV1-2+
58.2409	82.1652	TRAV1-2+
53.3368	65.174	TRAV1-2+
4.45983	-45.9592	TRAV1-2+
-140.028	62.6547	TRAV1-2-
-160.493	-20.1638	TRAV1-2-
-27.3349	97.699	TRAV1-2+
-84.5376	164.801	TRAV1-2-
15.6147	-18.7769	TRAV1-2+
62.543	74.8844	TRAV1-2+
-146.561	-7.82641	TRAV1-2-
48.2345	-39.1872	TRAV1-2+
31.3231	-23.8715	TRAV1-2+
55.9499	87.7538	TRAV1-2+
31.3112	-33.0602	TRAV1-2+
-95.9196	154.688	TRAV1-2-
37	-46.2878	TRAV1-2+
21.0559	-44.3455	TRAV1-2+
19.7645	-33.6265	TRAV1-2+
44.0249	76.3619	TRAV1-2+
-9.85911	-42.7128	TRAV1-2+
26.0723	-15.249	TRAV1-2+
-7.54129	-29.9095	TRAV1-2+
10.9613	-45.326	TRAV1-2+
58.9803	94.7904	TRAV1-2+
4.79708	-10.1301	TRAV1-2+
29.0237	-12.7978	TRAV1-2+
46.0793	99.6117	TRAV1-2+
38.8073	-8.67372	TRAV1-2+
28.7983	-63.5292	TRAV1-2+
42.4472	-29.5752	TRAV1-2+
36.4177	-41.5247	TRAV1-2+
21.2837	-27.8079	TRAV1-2+
16.6852	-51.9713	TRAV1-2+
22.2383	-46.456	TRAV1-2+
39.5733	0.796159	TRAV1-2+
54.9119	97.5563	TRAV1-2+
36.7512	53.9834	TRAV1-2+
61.6608	89.826	TRAV1-2+
17.3521	-35.7978	TRAV1-2+
42.6203	73.8558	TRAV1-2+
29.0188	-7.86293	TRAV1-2+
35.2759	-19.3121	TRAV1-2+
24.8309	-60.2454	TRAV1-2+
24.9392	-36.1314	TRAV1-2+
20.7287	-21.2885	TRAV1-2+
46.4091	-36.6881	TRAV1-2+
16.9608	-41.4625	TRAV1-2+
41.9883	-29.9874	TRAV1-2+
37.5645	-14.0039	TRAV1-2+
19.949	-39.5128	TRAV1-2+
45.9551	-2.1223	TRAV1-2+
31.0021	-19.6566	TRAV1-2+
52.8283	-43.3541	TRAV1-2+
45.7296	-25.9263	TRAV1-2+
63.7447	89.3653	TRAV1-2+
58.0276	81.515	TRAV1-2+
58.4734	93.1995	TRAV1-2+
38.7735	67.8879	TRAV1-2+
34.1761	79.8906	TRAV1-2+
-22.8795	-42.1394	TRAV1-2+
18.9928	-27.2805	TRAV1-2+
12.6446	-21.5069	TRAV1-2+
22.0157	-18.8731	TRAV1-2+
26.3397	-24.2997	TRAV1-2+
37.4111	-43.308	TRAV1-2+
15.0967	-27.425	TRAV1-2+
28.9705	-37.6117	TRAV1-2+
24.2018	-25.8474	TRAV1-2+
19.1235	-23.3301	TRAV1-2+
19.6793	-33.3231	TRAV1-2+
26.4424	-49.1119	TRAV1-2+
16.8782	-41.1773	TRAV1-2+
24.0579	-43.4819	TRAV1-2+
11.7379	-19.6988	TRAV1-2+
16.943	-18.2429	TRAV1-2+
39.6917	-19.2316	TRAV1-2+
41.0749	-45.3728	TRAV1-2+
44.7526	3.5434	TRAV1-2+
47.3978	-29.4476	TRAV1-2+
39.0835	-44.4796	TRAV1-2+
37.6017	-49.7265	TRAV1-2+
45.9959	-45.9855	TRAV1-2+
43.0838	-29.8701	TRAV1-2+
53.8351	-37.778	TRAV1-2+
14.2946	-29.699	TRAV1-2+
40.0404	-37.4914	TRAV1-2+
20.52	-35.9409	TRAV1-2+
27.2632	-21.4513	TRAV1-2+
37.1495	-28.4726	TRAV1-2+
43.5354	-0.829868	TRAV1-2+
29.711	-7.56863	TRAV1-2+
47.5839	-29.1084	TRAV1-2+
37.4625	-21.6199	TRAV1-2+
60.1805	60.5691	TRAV1-2+
59.348	81.4101	TRAV1-2+
55.535	92.1608	TRAV1-2+
55.6478	79.6474	TRAV1-2+
74.709	75.556	TRAV1-2+
58.5781	78.2373	TRAV1-2+
52.425	77.534	TRAV1-2+
56.3246	93.0839	TRAV1-2+
50.0637	84.0181	TRAV1-2+
54.3314	85.1828	TRAV1-2+
68.465	96.709	TRAV1-2+
50.9475	76.0937	TRAV1-2+
56.532	87.6993	TRAV1-2+
58.0382	92.448	TRAV1-2+
61.3578	92.3199	TRAV1-2+
48.6367	65.7845	TRAV1-2+
-2.74343	-29.668	TRAV1-2+
-3.23881	-19.9545	TRAV1-2+
-6.40804	-22.0458	TRAV1-2+
-2.86321	-15.9053	TRAV1-2+
-5.71899	-27.8949	TRAV1-2+
-2.12286	-46.2273	TRAV1-2+
-3.13148	-39.9589	TRAV1-2+
-8.55008	-26.0827	TRAV1-2+
-1.99826	-45.2085	TRAV1-2+
-3.37739	-48.0905	TRAV1-2+
1.15514	-56.7295	TRAV1-2+
3.17405	-21.2445	TRAV1-2+
-2.33813	-40.2468	TRAV1-2+
-0.675206	-36.7497	TRAV1-2+
-5.01804	-22.9851	TRAV1-2+
18.838	-50.3469	TRAV1-2+
19.586	-49.4424	TRAV1-2+
-3.59596	-20.8786	TRAV1-2+
18.6099	3.2064	TRAV1-2+
29.8663	91.2072	TRAV1-2+
6.87509	-62.1506	TRAV1-2+
2.83729	-33.2792	TRAV1-2+
31.7592	99.1457	TRAV1-2+
17.0567	-34.3743	TRAV1-2+
-17.3984	-23.5065	TRAV1-2+
-21.6036	-45.2128	TRAV1-2+
-9.64497	-56.4902	TRAV1-2+
-19.3777	-16.4366	TRAV1-2+
-24.6583	-33.5622	TRAV1-2+
8.37688	-33.6075	TRAV1-2+
-2.25882	-37.0926	TRAV1-2+
-13.513	-27.1106	TRAV1-2+
4.86915	22.4091	TRAV1-2+
6.13359	87.3692	TRAV1-2+
11.4856	82.615	TRAV1-2+
-19.1644	-16.7409	TRAV1-2+
15.2807	-54.3881	TRAV1-2+
44.7516	88.3591	TRAV1-2+
2.36645	-72.7881	TRAV1-2+
9.82497	-33.6005	TRAV1-2+
17.225	-50.3476	TRAV1-2+
12.13	-46.7018	TRAV1-2+
16.344	-33.1141	TRAV1-2+
17.391	-45.8813	TRAV1-2+
13.2861	-35.3892	TRAV1-2+
15.2017	-23.8251	TRAV1-2+
13.4026	-40.2546	TRAV1-2+
17.576	-44.3465	TRAV1-2+
16.8191	-34.3597	TRAV1-2+
17.2135	-37.9439	TRAV1-2+
15.0268	-47.3075	TRAV1-2+
23.3786	-49.5973	TRAV1-2+
16.9869	-40.0265	TRAV1-2+
17.8474	-56.9101	TRAV1-2+
19.5771	-12.6162	TRAV1-2+
16.8595	-51.4452	TRAV1-2+
42.7019	-40.144	TRAV1-2+
22.0304	-31.1548	TRAV1-2+
13.9204	-13.084	TRAV1-2+
33.2257	-33.7887	TRAV1-2+
31.9955	-31.9368	TRAV1-2+
41.1646	-53.7734	TRAV1-2+
48.0788	-50.7654	TRAV1-2+
55.858	-48.1723	TRAV1-2+
39.8611	-48.9573	TRAV1-2+
33.6178	-31.7087	TRAV1-2+
29.6298	-20.5897	TRAV1-2+
30.4762	-25.1282	TRAV1-2+
34.9027	-23.6655	TRAV1-2+
16.6384	-52.4756	TRAV1-2+
10.1787	-15.395	TRAV1-2+
43.5213	-65.373	TRAV1-2+
25.5606	-32.5754	TRAV1-2+
28.3841	-22.1827	TRAV1-2+
36.5395	-12.9574	TRAV1-2+
61.9122	-18.2943	TRAV1-2+
60.1056	78.5055	TRAV1-2+
57.9713	75.8691	TRAV1-2+
52.0232	41.787	TRAV1-2+
-9.3835	-52.4144	TRAV1-2+
1.13823	-70.7479	TRAV1-2+
-115.962	32.3219	TRAV1-2-
-68.1803	9.90395	TRAV1-2-
-26.5656	-20.263	TRAV1-2+
-20.5098	114.114	TRAV1-2-
-167.561	-28.7823	TRAV1-2-
-13.6406	-48.1967	TRAV1-2+
32.2166	-15.1656	TRAV1-2+
48.0856	-26.0344	TRAV1-2+
10.4369	-35.7916	TRAV1-2+
24.6238	-39.5438	TRAV1-2+
52.1115	84.2703	TRAV1-2+
55.4685	100.383	TRAV1-2+
-12.2099	-44.1879	TRAV1-2+
-12.4081	-31.4453	TRAV1-2+
34.8215	-44.6064	TRAV1-2+
28.2544	-16.2755	TRAV1-2+
21.9922	-52.1307	TRAV1-2+
16.6858	-43.021	TRAV1-2+
46.7376	-34.2421	TRAV1-2+
34.1435	-42.0865	TRAV1-2+
34.8215	-44.6064	TRAV1-2+
17.487	-34.422	TRAV1-2+
36.212	-31.1721	TRAV1-2+
36.3907	-27.0557	TRAV1-2+
22.7056	-33.6503	TRAV1-2+
41.8077	69.251	TRAV1-2+
47.2649	73.4045	TRAV1-2+
38.9137	60.8026	TRAV1-2+
12.4982	-54.2656	TRAV1-2+
-12.3333	-27.9636	TRAV1-2+
-5.68037	20.9891	TRAV1-2+
37.3117	-14.7052	TRAV1-2+
18.5002	-32.2176	TRAV1-2+
19.0535	-51.7721	TRAV1-2+
21.8057	-58.158	TRAV1-2+
17.8845	-40.7691	TRAV1-2+
28.8939	-34.5452	TRAV1-2+
53.5572	81.7583	TRAV1-2+
-0.406525	-46.8902	TRAV1-2+
-15.212	-31.0296	TRAV1-2+
-20.1022	-41.0535	TRAV1-2+
-23.4262	-32.5177	TRAV1-2+
51.6274	25.2876	TRAV1-2+
54.7908	80.7495	TRAV1-2+
-97.8954	150.897	TRAV1-2-
-173.405	-55.19	TRAV1-2-
16.3651	-44.3332	TRAV1-2+
-106.777	-12.7049	TRAV1-2-
-154.498	-5.68974	TRAV1-2-
-175.526	-5.25748	TRAV1-2-
-172.3	-13.2287	TRAV1-2-
42.1402	-11.3186	TRAV1-2+
-72.4312	149.361	TRAV1-2-
-149.946	-20.7577	TRAV1-2-
-148.807	16.2526	TRAV1-2-
-136.69	-30.8421	TRAV1-2-
-50.2734	140.071	TRAV1-2-
-137.146	-53.7939	TRAV1-2-
-127.306	-23.5953	TRAV1-2-
-130.38	-25.2394	TRAV1-2-
-156.451	129.82	TRAV1-2-
-191.04	-25.0425	TRAV1-2-
-140.018	-14.3695	TRAV1-2-
33.8139	-11.5912	TRAV1-2+
-75.5601	-37.8799	TRAV1-2-
-159.038	-32.0586	TRAV1-2-
55.4214	75.0717	TRAV1-2+
-108.495	150.927	TRAV1-2-
45.7931	-16.7409	TRAV1-2+
-136.206	189.636	TRAV1-2-
-123.226	171.824	TRAV1-2-
-107.836	-16.4243	TRAV1-2-
18.5732	-52.0823	TRAV1-2+
-90.5835	-36.4726	TRAV1-2-
29.5271	-18.2964	TRAV1-2+
33.4904	-68.9947	TRAV1-2+
52.665	68.6243	TRAV1-2+
14.0371	119.42	TRAV1-2+
34.1549	-13.0914	TRAV1-2+
16.6151	-28.7675	TRAV1-2+
53.2261	1.05836	TRAV1-2+
-1.98128	-42.2889	TRAV1-2+
33.5472	-34.9199	TRAV1-2+
-126.585	-34.4106	TRAV1-2-
30.7713	-34.1629	TRAV1-2+
-89.9674	-19.987	TRAV1-2-
-89.9674	-19.987	TRAV1-2-
-161.661	121.813	TRAV1-2-
-115.464	-26.4102	TRAV1-2-
-99.9449	46.1117	TRAV1-2-
-102.038	-9.17196	TRAV1-2-
65.7709	59.3479	TRAV1-2+
-131.155	-29.6711	TRAV1-2-
-111.841	-36.2747	TRAV1-2-
18.8077	-36.7068	TRAV1-2+
-111.449	-29.8877	TRAV1-2-
-148.536	11.7581	TRAV1-2-
-131.767	-5.45986	TRAV1-2-
29.8128	-53.4724	TRAV1-2+
18.9348	-45.0803	TRAV1-2+
53.874	78.2719	TRAV1-2+
-127.626	-39.7304	TRAV1-2-
-138.947	-4.31647	TRAV1-2-
31.2655	-23.7878	TRAV1-2+
-101.115	3.81018	TRAV1-2-
15.6822	-25.3232	TRAV1-2+
6.25801	-26.6003	TRAV1-2-
19.4005	-28.4112	TRAV1-2+
19.4749	-27.473	TRAV1-2+
25.891	-42.0892	TRAV1-2+
-73.4066	-1.98078	TRAV1-2-
21.0668	-43.2778	TRAV1-2+
30.5867	-28.4308	TRAV1-2+
-143.51	-25.0433	TRAV1-2-
8.16722	96.5406	TRAV1-2+
35.6199	-4.72988	TRAV1-2+
25.7151	-16.0091	TRAV1-2+
10.3892	-25.2512	TRAV1-2+
7.96241	-28.5121	TRAV1-2+
19.1394	-45.4635	TRAV1-2+
33.7857	-24.0772	TRAV1-2+
32.9312	-29.7596	TRAV1-2+
28.3323	-28.7487	TRAV1-2+
36.5206	-20.5022	TRAV1-2+
21.6407	-37.8401	TRAV1-2+
42.348	-64.2617	TRAV1-2+
41.4255	-43.9544	TRAV1-2+
32.5884	-19.1611	TRAV1-2+
24.5526	-13.7351	TRAV1-2+
15.4955	-27.2394	TRAV1-2+
17.357	-48.2893	TRAV1-2+
39.3454	-8.42746	TRAV1-2+
46.0814	-10.5386	TRAV1-2+
47.8155	81.7536	TRAV1-2+
49.9034	86.5775	TRAV1-2+
-6.44462	-48.7612	TRAV1-2+
23.9603	-21.8461	TRAV1-2+
25.5479	-56.6649	TRAV1-2+
24.8151	-29.431	TRAV1-2+
20.474	-37.3811	TRAV1-2+
34.8682	-26.7258	TRAV1-2+
21.6439	-23.3927	TRAV1-2+
37.4958	-30.2236	TRAV1-2+
28.1166	-36.1022	TRAV1-2+
17.9807	-40.7041	TRAV1-2+
34.8476	-29.5347	TRAV1-2+
40.8259	-1.80973	TRAV1-2+
44.0022	0.303202	TRAV1-2+
50.0948	75.1133	TRAV1-2+
54.6839	93.4874	TRAV1-2+
53.1419	91.0786	TRAV1-2+
50.3586	76.8461	TRAV1-2+
-4.60168	-29.5351	TRAV1-2+
-8.54606	-28.4567	TRAV1-2+
-1.44326	-15.3542	TRAV1-2+
-0.470236	-16.7703	TRAV1-2+
-6.52962	-28.0255	TRAV1-2+
50.1855	87.6598	TRAV1-2+
-103.544	24.6512	TRAV1-2-
12.5956	-18.794	TRAV1-2+
-19.5627	-43.849	TRAV1-2+
-2.82396	-41.3133	TRAV1-2+
17.4268	36.4743	TRAV1-2+
-17.9364	-27.6223	TRAV1-2+
-16.619	-57.5149	TRAV1-2+
34.754	13.5033	TRAV1-2+
56.2039	-8.942	TRAV1-2+
10.002	-25.4755	TRAV1-2+
11.7627	-36.972	TRAV1-2+
15.5509	-52.3869	TRAV1-2+
24.3759	-55.7077	TRAV1-2+
40.2943	-26.0414	TRAV1-2+
23.8632	-59.678	TRAV1-2+
31.9599	-19.1688	TRAV1-2+
44.6352	-34.3956	TRAV1-2+
42.5401	-36.5447	TRAV1-2+
21.1679	-38.3999	TRAV1-2+
18.2761	-14.0391	TRAV1-2+
22.9436	-20.02	TRAV1-2+
24.8973	-42.0023	TRAV1-2+
35.335	-52.4976	TRAV1-2+
35.8031	-61.5765	TRAV1-2+
65.9753	-14.1134	TRAV1-2+
56.3765	85.3318	TRAV1-2+
-23.886	-43.1921	TRAV1-2+
13.0843	-43.3398	TRAV1-2+
41.7292	67.0522	TRAV1-2+
-151.392	110.864	TRAV1-2-
49.5565	-52.6048	TRAV1-2+
21.5361	-60.7344	TRAV1-2+
30.524	-18.2961	TRAV1-2+
-8.30379	-23.713	TRAV1-2+
-12.5326	-25.5185	TRAV1-2+
20.4563	-29.8291	TRAV1-2+
18.5664	-36.009	TRAV1-2+
29.3379	-22.624	TRAV1-2+
4.47994	-22.3319	TRAV1-2+
51.1061	-13.1672	TRAV1-2+
60.7362	-47.7166	TRAV1-2+
58.5862	79.6617	TRAV1-2+
-182.528	-54.6075	TRAV1-2-
-125.664	-5.0693	TRAV1-2-
-138.405	-60.2096	TRAV1-2-
-118.281	-31.0905	TRAV1-2-
-109.802	-31.9682	TRAV1-2-
-116.428	-13.6989	TRAV1-2-
-88.5568	-23.2266	TRAV1-2-
-126.293	-16.9003	TRAV1-2-
-204.318	-15.6306	TRAV1-2-
-209.576	0.445981	TRAV1-2-
16.6151	-28.7675	TRAV1-2+
52.981	71.9029	TRAV1-2+
15.9401	-23.0766	TRAV1-2+
53.7611	84.7567	TRAV1-2+
-115.148	-39.8645	TRAV1-2-
12.6352	-20.411	TRAV1-2+
50.9518	93.0663	TRAV1-2+
55.7115	81.6618	TRAV1-2+
56.8254	94.3636	TRAV1-2+
30.781	-42.9599	TRAV1-2+
-117.54	-6.09713	TRAV1-2-
-117.54	-6.09713	TRAV1-2-
-154.198	-19.5965	TRAV1-2-
33.5836	-24.9399	TRAV1-2+
47.7293	87.2639	TRAV1-2+
20.2557	-38.349	TRAV1-2+
-87.7747	-13.7016	TRAV1-2-
-89.9674	-19.987	TRAV1-2-
-194.362	-1.01023	TRAV1-2-
-133.094	118.943	TRAV1-2-
-123.537	13.5458	TRAV1-2-
59.7135	72.355	TRAV1-2+
62.5343	85.9183	TRAV1-2+
39.6391	-27.3603	TRAV1-2+
0.283139	104.238	TRAV1-2-
83.1662	72.3135	TRAV1-2+
56.9393	97.6819	TRAV1-2+
89.8127	65.8933	TRAV1-2+
-21.9556	-13.7907	TRAV1-2+
51.0147	66.1885	TRAV1-2+
-120.651	30.1773	TRAV1-2-
-118.243	4.22078	TRAV1-2-
-111.855	191.895	TRAV1-2-
-128.402	91.2939	TRAV1-2-
-85.5996	92.5428	TRAV1-2-
22.4115	-34.9139	TRAV1-2+
-126.436	161.319	TRAV1-2-
24.0582	-13.8619	TRAV1-2+
42.6485	-49.6301	TRAV1-2+
-100.914	146.357	TRAV1-2-
-117.525	19.0149	TRAV1-2-
-155.071	-9.73866	TRAV1-2-
-114.155	9.36722	TRAV1-2-
-91.2258	-8.16536	TRAV1-2-
-23.4119	-25.4991	TRAV1-2+
60.4778	66.9588	TRAV1-2+
-118.224	15.5563	TRAV1-2-
-77.003	147.395	TRAV1-2-
4.46415	-62.5326	TRAV1-2+
-106.207	166.914	TRAV1-2-
-94.2794	23.783	TRAV1-2-
-166.747	24.6576	TRAV1-2-
-114.726	14.4354	TRAV1-2-
-161.692	39.9558	TRAV1-2-
54.4298	51.7534	TRAV1-2+
22.2546	-29.057	TRAV1-2+
42.6648	-33.9222	TRAV1-2+
28.9666	-36.3129	TRAV1-2+
36.823	-52.2627	TRAV1-2+
28.3972	-19.3865	TRAV1-2+
44.3108	-41.997	TRAV1-2+
47.1219	89.7248	TRAV1-2+
60.2219	85.7874	TRAV1-2+
59.0223	85.7097	TRAV1-2+
25.3426	-13.4195	TRAV1-2+
19.9648	-25.9676	TRAV1-2+
39.8675	-31.2011	TRAV1-2+
58.2981	77.7661	TRAV1-2+
60.2138	70.5476	TRAV1-2+
82.1036	68.44	TRAV1-2+
-4.0126	-30.3963	TRAV1-2+
3.15744	-51.4569	TRAV1-2+
30.3783	91.4731	TRAV1-2+
48.9137	69.7499	TRAV1-2+
-151.622	-7.10596	TRAV1-2-
-142.412	-12.2664	TRAV1-2-
47.5286	92.5039	TRAV1-2+
-13.6338	-18.8121	TRAV1-2+
-2.6635	-22.53	TRAV1-2+
28.3877	-56.1259	TRAV1-2+
47.6746	94.1698	TRAV1-2+
-27.683	-33.2966	TRAV1-2+
18.746	-54.8782	TRAV1-2+
18.9512	-43.955	TRAV1-2+
18.746	-54.8782	TRAV1-2+
46.9944	87.3632	TRAV1-2+
38.4141	73.6858	TRAV1-2+
-1.25539	-49.071	TRAV1-2+
18.2471	-28.9407	TRAV1-2+
48.6529	81.1591	TRAV1-2+
56.8407	97.9545	TRAV1-2+
48.0277	76.0197	TRAV1-2+
41.8938	-55.6722	TRAV1-2+
37.5516	-3.13143	TRAV1-2+
52.5332	67.045	TRAV1-2+
56.4045	82.53	TRAV1-2+
-92.9845	131.085	TRAV1-2-
-123.394	27.9932	TRAV1-2-
-185.833	12.2641	TRAV1-2-
-82.5339	-55.6095	TRAV1-2-
-145.311	39.4904	TRAV1-2-
-130.971	31.3866	TRAV1-2-
-176.771	-21.5752	TRAV1-2-
-160.559	173.145	TRAV1-2-
38.9745	-31.0419	TRAV1-2+
-155.756	165.239	TRAV1-2-
-110.261	-41.668	TRAV1-2-
-160.978	28.4642	TRAV1-2-
-106.529	130.337	TRAV1-2-
-148.582	21.4914	TRAV1-2-
-199.177	-16.5375	TRAV1-2-
-142.17	7.47731	TRAV1-2-
-135.288	-10.9501	TRAV1-2-
-144.857	5.16389	TRAV1-2-
51.273	71.2988	TRAV1-2+
32.731	-32.9125	TRAV1-2+
20.9465	-38.4013	TRAV1-2+
32.6828	-50.6889	TRAV1-2+
15.1876	-39.8047	TRAV1-2+
38.4775	-7.55822	TRAV1-2+
-30.632	-39.1322	TRAV1-2+
13.395	-35.5301	TRAV1-2+
14.3343	-12.0346	TRAV1-2+
33.0399	-13.2281	TRAV1-2+
27.731	-37.1471	TRAV1-2+
28.8829	-37.9578	TRAV1-2+
58.4779	-2.7822	TRAV1-2+
41.8641	-8.22879	TRAV1-2+
58.4553	6.83394	TRAV1-2+
57.7297	71.3972	TRAV1-2+
58.7466	73.0924	TRAV1-2+
50.8696	81.3246	TRAV1-2+
55.3825	72.5967	TRAV1-2+
60.392	96.4438	TRAV1-2+
48.7293	18.3588	TRAV1-2+
30.4896	-21.0628	TRAV1-2+
43.9179	-39.543	TRAV1-2+
17.3224	-25.6391	TRAV1-2+
12.3413	-25.1745	TRAV1-2+
29.5871	-49.4506	TRAV1-2+
28.9361	-21.3167	TRAV1-2+
27.4401	-57.9429	TRAV1-2+
36.1858	-19.9023	TRAV1-2+
38.0845	-31.7705	TRAV1-2+
35.4722	-23.7229	TRAV1-2+
48.6936	-48.1961	TRAV1-2+
20.4908	-25.7338	TRAV1-2+
71.9167	-38.1066	TRAV1-2+
58.6697	79.2205	TRAV1-2+
84.5819	73.2738	TRAV1-2+
68.1233	74.0336	TRAV1-2+
55.8611	96.4806	TRAV1-2+
55.542	95.1679	TRAV1-2+
61.8391	81.1306	TRAV1-2+
54.8703	78.7221	TRAV1-2+
50.6385	75.1558	TRAV1-2+
-3.44336	-37.0135	TRAV1-2+
5.11248	-37.7735	TRAV1-2+
-5.21558	-26.2748	TRAV1-2+
-74.9172	161.683	TRAV1-2-
32.3845	-49.4688	TRAV1-2+
14.2398	-20.7419	TRAV1-2+
21.1846	-42.2292	TRAV1-2+
19.8708	-43.9498	TRAV1-2+
61.6175	-14.5009	TRAV1-2+
33.8832	-48.034	TRAV1-2+
41.5649	85.6603	TRAV1-2+
-113.074	-48.5795	TRAV1-2-
25.1134	-32.7918	TRAV1-2+
25.5899	-3.81728	TRAV1-2+
25.5899	-3.81728	TRAV1-2+
14.1805	-35.3599	TRAV1-2+
10.8276	-30.6594	TRAV1-2+
32.6161	-46.0208	TRAV1-2+
17.9927	-34.5423	TRAV1-2+
-126.286	-52.5211	TRAV1-2-
-166.248	-23.757	TRAV1-2-
-115.38	-2.5573	TRAV1-2-
-119.598	12.4674	TRAV1-2-
26.3893	-42.6099	TRAV1-2+
26.3893	-42.6099	TRAV1-2+
46.2417	89.72	TRAV1-2+
-110.943	-53.5424	TRAV1-2-
29.3263	-10.6909	TRAV1-2+
38.842	-20.9921	TRAV1-2+
-32.4985	-55.4909	TRAV1-2+
32.9455	-30.3221	TRAV1-2+
58.7784	76.4392	TRAV1-2+
-136.046	-38.7812	TRAV1-2-
-119.85	-1.33243	TRAV1-2-
-132.947	-16.8657	TRAV1-2-
-125.232	4.99778	TRAV1-2-
-110.335	-16.5292	TRAV1-2-
-88.0909	122.384	TRAV1-2-
-154.184	5.8314	TRAV1-2-
-132.453	-9.54693	TRAV1-2-
-140.003	-18.5755	TRAV1-2-
16.5182	-17.1925	TRAV1-2+
48.6098	-2.85961	TRAV1-2+
45.1316	-11.7219	TRAV1-2+
53.2125	90.499	TRAV1-2+
62.3584	79.5171	TRAV1-2+
-119.774	-24.1215	TRAV1-2-
43.5533	79.7158	TRAV1-2+
-75.48	-19.7476	TRAV1-2-
-117.611	-25.5627	TRAV1-2-
33.0634	-43.1256	TRAV1-2+
22.8917	-19.2258	TRAV1-2+
-122.639	160.489	TRAV1-2-
22.1362	-46.9889	TRAV1-2+
27.8484	-38.4548	TRAV1-2+
54.6103	82.859	TRAV1-2+
60.966	89.5188	TRAV1-2+
69.2451	81.6675	TRAV1-2+
29.2893	-21.36	TRAV1-2+
47.1115	-10.5901	TRAV1-2+
57.1116	86.9117	TRAV1-2+
61.2441	90.352	TRAV1-2+
49.193	70.3916	TRAV1-2+
21.0104	-20.2607	TRAV1-2+
7.93081	-21.7097	TRAV1-2+
19.3935	-31.5657	TRAV1-2+
37.6661	-28.1476	TRAV1-2+
27.0354	-57.9939	TRAV1-2+
9.89359	-32.1077	TRAV1-2+
62.8827	-47.3394	TRAV1-2+
-147.147	-28.5891	TRAV1-2-
-147.026	-25.7733	TRAV1-2-
-132.631	-59.8682	TRAV1-2-
-150.189	-26.4361	TRAV1-2-
-118.805	16.4414	TRAV1-2-
25.2926	-55.0765	TRAV1-2+
53.7334	-17.6995	TRAV1-2+
24.135	-32.4358	TRAV1-2+
18.2657	-25.2296	TRAV1-2+
30.1134	-37.3413	TRAV1-2+
27.4852	-28.4457	TRAV1-2+
-92.5525	166.888	TRAV1-2-
16.6442	-25.5097	TRAV1-2+
-72.5276	-35.5846	TRAV1-2-
-100.011	-11.1694	TRAV1-2-
-157.942	-29.114	TRAV1-2-
-117.811	-14.657	TRAV1-2-
-109.668	163.266	TRAV1-2-
-108.364	-10.6991	TRAV1-2-
-119.188	-27.5039	TRAV1-2-
-115.192	2.24498	TRAV1-2-
-85.9393	148.886	TRAV1-2-
-100.638	191.014	TRAV1-2-
-105.325	23.2097	TRAV1-2-
-141.834	-33.4599	TRAV1-2-
-120.078	7.92399	TRAV1-2-
-125.639	-16.2544	TRAV1-2-
27.4286	-41.2384	TRAV1-2+
-90.0969	-49.7273	TRAV1-2-
25.4902	-33.6634	TRAV1-2+
28.7638	-25.5624	TRAV1-2+
36.3789	-31.5618	TRAV1-2+
38.2592	-35.3908	TRAV1-2+
19.121	-22.1189	TRAV1-2+
33.3157	-44.26	TRAV1-2+
18.9191	-8.9197	TRAV1-2+
29.778	-38.2353	TRAV1-2+
23.8122	-30.7669	TRAV1-2+
55.9934	-62.9519	TRAV1-2+
49.7194	84.6291	TRAV1-2+
65.4237	88.8735	TRAV1-2+
54.6914	78.7867	TRAV1-2+
-144.332	-52.5751	TRAV1-2-
16.9389	-31.5661	TRAV1-2+
16.9389	-31.5661	TRAV1-2+
11.8514	-24.8306	TRAV1-2+
3.58785	117.145	TRAV1-2+
24.1743	-39.7691	TRAV1-2+
-141.417	-11.3363	TRAV1-2-
30.2954	-39.2655	TRAV1-2+
-62.374	-33.4356	TRAV1-2-
-42.584	-35.0295	TRAV1-2+
-67.6767	159.921	TRAV1-2-
-111.017	-42.9984	TRAV1-2-
-119.391	-20.948	TRAV1-2-
24.601	-61.9555	TRAV1-2+
26.5504	-34.374	TRAV1-2+
14.6365	-27.9396	TRAV1-2+
25.3186	-38.2356	TRAV1-2+
48.0889	66.8208	TRAV1-2+
29.2295	-37.8615	TRAV1-2+
30.1447	-52.2784	TRAV1-2+
25.0843	-36.7061	TRAV1-2+
-20.2653	-19.1919	TRAV1-2+
-128.379	-27.7235	TRAV1-2-
-105.592	8.62607	TRAV1-2-
22.171	-49.2353	TRAV1-2+
62.3087	72.7375	TRAV1-2+
7.72095	-20.6688	TRAV1-2+
17.5533	-38.7396	TRAV1-2+
23.1377	-41.9039	TRAV1-2+
24.6775	-39.1418	TRAV1-2+
35.8711	-25.9087	TRAV1-2+
-11.7277	-42.2172	TRAV1-2+
19.5914	12.4396	TRAV1-2+
-116.452	-2.25668	TRAV1-2-
-148.77	-26.7453	TRAV1-2-
-5.23076	11.2027	TRAV1-2+
-19.9265	-22.9937	TRAV1-2+
-150.753	20.7106	TRAV1-2-
-6.74054	-13.1424	TRAV1-2+
17.2597	-24.0261	TRAV1-2+
15.326	-41.6558	TRAV1-2+
18.6166	-32.3683	TRAV1-2+
49.2616	84.6129	TRAV1-2+
-129.383	-30.2896	TRAV1-2-
-104.38	-39.2122	TRAV1-2-
12.6322	-44.648	TRAV1-2+
12.1261	-20.8341	TRAV1-2+
27.7269	-26.0979	TRAV1-2+
14.7485	-25.9898	TRAV1-2+
1.49907	-7.18274	TRAV1-2+
-162.591	-69.2981	TRAV1-2-
-137.649	-13.0892	TRAV1-2-
-150.614	27.8743	TRAV1-2-
26.3602	-17.812	TRAV1-2+
40.8466	10.7401	TRAV1-2+
28.8568	-8.38701	TRAV1-2+
28.9434	-70.6341	TRAV1-2+
21.9061	-35.6732	TRAV1-2+
21.6408	-34.5039	TRAV1-2+
28.3458	-52.4487	TRAV1-2+
41.3239	-35.6421	TRAV1-2+
53.8486	91.8553	TRAV1-2+
3.59747	-64.1406	TRAV1-2+
-24.6058	-31.0704	TRAV1-2+
-10.292	-45.0298	TRAV1-2+
30.1461	-41.6687	TRAV1-2+
-31.0302	-24.1714	TRAV1-2+
-135.385	0.57244	TRAV1-2-
31.2715	-26.3821	TRAV1-2+
17.833	-26.1761	TRAV1-2+
16.1288	-39.4583	TRAV1-2+
12.8025	-51.6858	TRAV1-2+
16.8848	-41.2113	TRAV1-2+
16.0184	-38.5622	TRAV1-2+
23.9037	-40.8965	TRAV1-2+
37.0057	-21.9807	TRAV1-2+
15.7163	-29.7742	TRAV1-2+
15.7163	-29.7742	TRAV1-2+
38.3749	-24.4497	TRAV1-2+
37.7491	-46.477	TRAV1-2+
37.7491	-46.477	TRAV1-2+
18.5562	-23.3547	TRAV1-2+
24.8412	-62.4701	TRAV1-2+
33.2897	-34.7471	TRAV1-2+
36.9965	0.116549	TRAV1-2+
43.3612	-50.1662	TRAV1-2+
35.0238	-29.7145	TRAV1-2+
53.0097	53.2711	TRAV1-2+
51.4181	62.4867	TRAV1-2+
52.6351	85.7214	TRAV1-2+
57.0494	72.1088	TRAV1-2+
50.5849	83.8857	TRAV1-2+
39.3859	56.5924	TRAV1-2+
52.6509	66.1282	TRAV1-2+
53.8634	69.5127	TRAV1-2+
-113.787	-39.4667	TRAV1-2-
27.6491	105.621	TRAV1-2+
21.5763	110.538	TRAV1-2+
30.5725	-13.94	TRAV1-2+
35.5619	-38.1769	TRAV1-2+
25.0245	-5.30503	TRAV1-2+
35.5036	-22.8661	TRAV1-2+
20.2135	-19.8869	TRAV1-2+
21.9864	-35.6207	TRAV1-2+
13.5198	-43.8541	TRAV1-2+
20.1918	-47.7153	TRAV1-2+
16.7582	-28.0296	TRAV1-2+
26.5237	-40.2633	TRAV1-2+
33.1316	-31.4117	TRAV1-2+
36.0665	-12.6389	TRAV1-2+
21.2972	-33.565	TRAV1-2+
29.7289	-44.7794	TRAV1-2+
30.0692	-42.3447	TRAV1-2+
28.5018	-23.4698	TRAV1-2+
36.3607	-54.0588	TRAV1-2+
36.3607	-54.0588	TRAV1-2+
32.0067	-20.2381	TRAV1-2+
19.6123	-31.0666	TRAV1-2+
49.07	-12.6989	TRAV1-2+
42.4519	-21.7246	TRAV1-2+
43.4211	-25.2239	TRAV1-2+
106.143	-23.1365	TRAV1-2+
54.3651	75.0734	TRAV1-2+
48.1104	77.3755	TRAV1-2+
58.8172	93.1362	TRAV1-2+
56.3423	77.6775	TRAV1-2+
53.9442	86.9217	TRAV1-2+
54.4087	92.4993	TRAV1-2+
53.9369	93.2271	TRAV1-2+
56.5453	87.5392	TRAV1-2+
47.4912	77.2429	TRAV1-2+
57.9676	71.2742	TRAV1-2+
45.4678	49.4324	TRAV1-2+
49.1588	85.1489	TRAV1-2+
50.0287	95.6985	TRAV1-2+
48.7953	84.297	TRAV1-2+
52.5905	62.5789	TRAV1-2+
47.4247	75.6882	TRAV1-2+
-7.52723	-18.6815	TRAV1-2+
-2.47498	-18.0364	TRAV1-2+
0.42532	-18.7209	TRAV1-2+
7.20748	-53.298	TRAV1-2+
-15.8075	-58.9156	TRAV1-2+
53.952	80.9008	TRAV1-2+
9.16223	102.363	TRAV1-2+
-21.4556	-35.2917	TRAV1-2+
6.03693	-24.5855	TRAV1-2+
24.3061	-21.7817	TRAV1-2+
53.7108	-24.7218	TRAV1-2+
49.054	-53.5795	TRAV1-2+
18.2788	-19.5931	TRAV1-2+
35.6257	-36.0904	TRAV1-2+
21.197	-27.0255	TRAV1-2+
28.1959	-42.005	TRAV1-2+
23.9486	-55.2409	TRAV1-2+
19.7164	-29.5966	TRAV1-2+
26.0257	-28.1499	TRAV1-2+
41.2731	-13.0774	TRAV1-2+
31.2979	-46.2379	TRAV1-2+
34.3567	-24.9544	TRAV1-2+
27.9222	-33.1074	TRAV1-2+
21.3102	-24.6113	TRAV1-2+
26.3666	-36.425	TRAV1-2+
27.775	-31.0167	TRAV1-2+
20.3443	-35.4315	TRAV1-2+
29.9551	-36.6495	TRAV1-2+
28.3223	-29.9062	TRAV1-2+
36.6981	-18.3107	TRAV1-2+
33.292	-22.9293	TRAV1-2+
44.4335	-6.256	TRAV1-2+
43.777	-9.54457	TRAV1-2+
49.3142	-16.6719	TRAV1-2+
51.5535	77.6216	TRAV1-2+
50.4581	76.6943	TRAV1-2+
57.3133	80.9077	TRAV1-2+
68.4488	72.4321	TRAV1-2+
53.5793	81.9382	TRAV1-2+
68.1233	74.0336	TRAV1-2+
58.49	91.9213	TRAV1-2+
55.6261	87.6984	TRAV1-2+
53.5754	76.1491	TRAV1-2+
54.6142	77.347	TRAV1-2+
64.0232	99.8772	TRAV1-2+
75.5943	75.4737	TRAV1-2+
58.3168	96.595	TRAV1-2+
42.0953	74.1576	TRAV1-2+
74.04	71.9721	TRAV1-2+
-7.04332	-9.90996	TRAV1-2+
5.96034	-39.3302	TRAV1-2+
23.8634	83.3965	TRAV1-2+
26.6891	65.2639	TRAV1-2+
-141.498	-3.9775	TRAV1-2-
-143.172	-14.1748	TRAV1-2-
-88.636	47.6203	TRAV1-2-
12.3847	-19.2308	TRAV1-2+
-83.828	154.412	TRAV1-2-
32.7116	-41.6086	TRAV1-2+
20.0347	-20.7736	TRAV1-2+
-13.5261	121.138	TRAV1-2-
-19.8028	-24.5236	TRAV1-2+
-16.6299	-9.13216	TRAV1-2+
-12.4643	-57.6487	TRAV1-2+
-2.31857	-25.5429	TRAV1-2+
-2.43795	-30.5318	TRAV1-2+
-6.72245	-20.4672	TRAV1-2+
-21.638	-18.8319	TRAV1-2+
-15.664	-26.9014	TRAV1-2+
-21.879	-16.6632	TRAV1-2+
-17.6078	-53.522	TRAV1-2+
-3.06142	-63.8268	TRAV1-2+
14.8179	-11.1596	TRAV1-2+
16.1979	-40.9525	TRAV1-2+
18.5904	-39.6597	TRAV1-2+
34.0301	79.2046	TRAV1-2+
-151.745	-27.7852	TRAV1-2-
20.5395	-38.935	TRAV1-2+
-53.1954	-40.7009	TRAV1-2-
-10.303	-33.9521	TRAV1-2+
-4.16958	-38.8919	TRAV1-2+
-5.02282	-22.6169	TRAV1-2+
-4.91355	-16.3182	TRAV1-2+
79.8268	53.1906	TRAV1-2+
25.0571	-10.2119	TRAV1-2+
8.99116	-25.358	TRAV1-2+
21.545	-49.7982	TRAV1-2+
14.6821	-37.3042	TRAV1-2+
10.3047	-17.6913	TRAV1-2+
11.2748	-34.9446	TRAV1-2+
50.1485	-73.075	TRAV1-2+
11.9975	-27.2567	TRAV1-2+
15.551	-47.7152	TRAV1-2+
21.3634	-25.5305	TRAV1-2+
11.7604	-45.4361	TRAV1-2+
22.4884	-47.8876	TRAV1-2+
35.5158	-14.8476	TRAV1-2+
32.0522	-40.7759	TRAV1-2+
15.6879	-50.8764	TRAV1-2+
35.6154	-35.6239	TRAV1-2+
31.8589	-40.9968	TRAV1-2+
33.6101	-46.323	TRAV1-2+
37.4123	-36.8985	TRAV1-2+
43.2532	-40.209	TRAV1-2+
37.2642	-46.764	TRAV1-2+
24.5011	-25.4773	TRAV1-2+
21.0154	-25.2669	TRAV1-2+
40.8287	-31.7702	TRAV1-2+
20.3032	-31.5992	TRAV1-2+
24.506	-51.9579	TRAV1-2+
26.8288	-24.891	TRAV1-2+
15.4881	-39.9986	TRAV1-2+
22.963	-51.5218	TRAV1-2+
20.5135	-38.7276	TRAV1-2+
28.5786	-29.4483	TRAV1-2+
101.517	-16.0561	TRAV1-2+
84.8713	-24.0133	TRAV1-2+
81.4638	-0.945657	TRAV1-2+
46.8724	77.5325	TRAV1-2+
79.8268	53.1906	TRAV1-2+
56.195	85.3873	TRAV1-2+
52.7557	87.6529	TRAV1-2+
50.2743	92.5347	TRAV1-2+
61.6986	13.1776	TRAV1-2+
79.8268	53.1906	TRAV1-2+
31.2613	99.1931	TRAV1-2+
-26.8796	-43.9667	TRAV1-2+
-4.60451	-50.1162	TRAV1-2+
-64.6088	-27.2217	TRAV1-2-
-45.7785	100.393	TRAV1-2-
-121.64	-62.5025	TRAV1-2-
-125.366	-43.8265	TRAV1-2-
-14.9828	-28.8601	TRAV1-2+
43.0351	83.5919	TRAV1-2+
21.7986	-40.8494	TRAV1-2+
19.2888	-46.1187	TRAV1-2+
54.5052	-54.8845	TRAV1-2+
19.7051	-29.8627	TRAV1-2+
13.8183	-44.9725	TRAV1-2+
16.9327	-29.4145	TRAV1-2+
32.2659	-29.9987	TRAV1-2+
41.4055	79.3599	TRAV1-2+
43.0351	83.5919	TRAV1-2+
57.4996	76.5308	TRAV1-2+
40.2058	85.8917	TRAV1-2+
34.7096	72.757	TRAV1-2+
45.3693	70.4751	TRAV1-2+
-9.07115	-11.25	TRAV1-2+
-16.5076	147.097	TRAV1-2+
1.52748	-34.6033	TRAV1-2+
1.52748	-34.6033	TRAV1-2+
-180.401	-10.9585	TRAV1-2-
-148.475	-35.8593	TRAV1-2-
6.73667	119.706	TRAV1-2+
-9.49254	-39.1482	TRAV1-2+
20.6617	-40.1885	TRAV1-2+
13.9535	-37.7257	TRAV1-2+
15.8742	-27.4083	TRAV1-2+
20.2216	-50.5335	TRAV1-2+
32.9942	-21.347	TRAV1-2+
25.9695	-32.6694	TRAV1-2+
31.9015	-35.476	TRAV1-2+
35.0844	-10.2929	TRAV1-2+
22.5415	-29.0403	TRAV1-2+
14.4798	-34.6256	TRAV1-2+
24.542	-29.2513	TRAV1-2+
35.498	-2.5531	TRAV1-2+
42.3159	-17.1129	TRAV1-2+
42.1927	86.8344	TRAV1-2+
49.5735	94.978	TRAV1-2+
-1.37484	-36.3472	TRAV1-2+
-137.623	7.70472	TRAV1-2-
-79.4835	-7.91458	TRAV1-2-
4.04458	104.719	TRAV1-2+
-116.222	-2.2722	TRAV1-2-
7.67608	116.388	TRAV1-2+
-7.35311	-56.0882	TRAV1-2+
41.5117	3.33721	TRAV1-2+
26.729	-43.1079	TRAV1-2+
20.4006	-35.5626	TRAV1-2+
13.5205	-27.5196	TRAV1-2+
16.6381	-30.8042	TRAV1-2+
51.5573	-61.8072	TRAV1-2+
13.7686	-24.0888	TRAV1-2+
19.4387	-52.5627	TRAV1-2+
24.1296	-32.9362	TRAV1-2+
23.1231	-29.8649	TRAV1-2+
57.4593	-52.2544	TRAV1-2+
25.0883	-42.5042	TRAV1-2+
39.2485	-40.9748	TRAV1-2+
61.1403	88.221	TRAV1-2+
52.3215	89.1694	TRAV1-2+
44.9805	85.0382	TRAV1-2+
52.7029	96.9792	TRAV1-2+
1.38298	-4.12612	TRAV1-2+
5.18759	-34.0002	TRAV1-2+
34.226	-33.8764	TRAV1-2+
19.0342	-37.1836	TRAV1-2+
43.3841	-37.4696	TRAV1-2+
-128.719	195.446	TRAV1-2-
-155.858	-14.8542	TRAV1-2-
-120.299	-0.688197	TRAV1-2-
-86.2522	3.04614	TRAV1-2-
-74.3486	133.137	TRAV1-2-
-138.9	38.7348	TRAV1-2-
-114.829	-28.9158	TRAV1-2-
-41.6604	121.997	TRAV1-2-
-115.171	-20.5298	TRAV1-2-
-125.064	169.764	TRAV1-2-
-136.063	-23.8735	TRAV1-2-
-125.884	-6.2593	TRAV1-2-
-108.184	144.676	TRAV1-2-
-111.298	205.303	TRAV1-2-
-122.436	-28.1124	TRAV1-2-
-110.18	-9.53007	TRAV1-2-
30.9265	-49.1458	TRAV1-2+
-161.507	-21.7233	TRAV1-2-
-157.066	-19.891	TRAV1-2-
-74.8279	117.257	TRAV1-2-
-102.653	0.713575	TRAV1-2-
-139.368	172.684	TRAV1-2-
-54.0657	149.986	TRAV1-2-
-126.483	-14.8155	TRAV1-2-
-46.213	153.774	TRAV1-2-
-112.606	19.1532	TRAV1-2-
-65.7042	-22.3735	TRAV1-2-
-122.971	187.562	TRAV1-2-
-119.876	19.9221	TRAV1-2-
-110.931	143.934	TRAV1-2-
-143.261	-1.51467	TRAV1-2-
-150.713	-30.6368	TRAV1-2-
-125.877	-0.981199	TRAV1-2-
-162.63	8.87228	TRAV1-2-
-189.343	-12.6848	TRAV1-2-
-189.885	-22.3507	TRAV1-2-
-124.64	16.0528	TRAV1-2-
58.7826	89.3344	TRAV1-2+
51.842	82.766	TRAV1-2+
55.3723	80.2764	TRAV1-2+
-123.06	-13.1007	TRAV1-2-
60.94	73.7113	TRAV1-2+
39.438	-52.3889	TRAV1-2+
15.762	-27.7846	TRAV1-2+
48.9374	-42.3229	TRAV1-2+
-138.639	-32.3848	TRAV1-2-
-113.708	43.9852	TRAV1-2-
-127.825	-29.2663	TRAV1-2-
19.7946	-22.5894	TRAV1-2+
28.6991	-59.9217	TRAV1-2+
-119.868	177.34	TRAV1-2-
-95.9006	141.234	TRAV1-2-
-110.197	-54.4576	TRAV1-2-
-121.908	194.268	TRAV1-2-
-103.756	176.617	TRAV1-2-
-98.3249	141.794	TRAV1-2-
-75.5659	131.117	TRAV1-2-
-118.077	-51.4121	TRAV1-2-
21.4328	-56.7633	TRAV1-2+
-145.952	-30.649	TRAV1-2-
-39.8609	-11.5964	TRAV1-2+
68.5311	63.1042	TRAV1-2+
-170.715	-2.4756	TRAV1-2-
20.2262	-42.7335	TRAV1-2+
12.975	-27.0798	TRAV1-2+
30.4222	-22.8211	TRAV1-2+
26.6847	-29.0737	TRAV1-2+
30.5324	-5.16985	TRAV1-2+
32.6428	-14.7571	TRAV1-2+
13.9241	-25.1861	TRAV1-2+
21.507	-28.6182	TRAV1-2+
24.2954	-40.8039	TRAV1-2+
25.0537	-41.6979	TRAV1-2+
56.8454	-48.2302	TRAV1-2+
50.3595	-31.0475	TRAV1-2+
31.8533	-38.9343	TRAV1-2+
19.6793	-39.9458	TRAV1-2+
25.4573	-48.0106	TRAV1-2+
50.0257	-35.843	TRAV1-2+
36.2974	-28.8977	TRAV1-2+
26.4967	-39.2191	TRAV1-2+
53.8522	-60.1799	TRAV1-2+
18.3837	-31.6496	TRAV1-2+
38.1767	-15.0259	TRAV1-2+
27.2193	-24.7735	TRAV1-2+
45.2383	-36.9281	TRAV1-2+
38.0411	-49.5672	TRAV1-2+
51.7183	-49.7427	TRAV1-2+
[truncated: 2,306 more rows]

[truncated: 10 more sheets: Fig4A, Fig4B, Fig4C, Fig4D, Fig5A, Fig5B, Fig5C, Fig5D_E, Fig5F, Fig6]
